# Supplementary material for: Exploring the nexus between physical environments, resident preferences, and usage frequency of community centers: Evidence from two Korean neighborhoods in Seoul
Source: PLoS One. 2023 Dec 14;18(12):e0295530. doi: 10.1371/journal.pone.0295530 (PMC10720993; doi:10.1371/journal.pone.0295530)
Supplement: S1 Data — (XLSX) [file pone.0295530.s001.xlsx]

## Sheet: Dataset
id	cc_use	age	gender	income	single	ownership	education	num_households	num_children	com_area	r_duration	committee	cc_recognition	cc_necessary	PI1	PI2	PI3	PI4	PI5	PO1	PO2	PO3	PP1	PP2	PP3	PP4	PP5	PP6	PP7	p_access	SI1	SI2	SI3	SI4	SI5	SO1	SO2	SO3	SP1	SP2	SP3	SP4	SP5	SP6	SP7	s_access	n_walking	n_transit	n_amenity
238	1	62	0	9	0	1	3	4	2	1	312	0	1	1	2	3	4	3	3	3	2	3	3	2	3	3	3	3	3	3																	3	4	3
478	1	45	1	8	0	1	4	2		0	156	0	0	1	3	3	3	4	4	4	3	3	3	3	2	2	3	3	3	4																	3	3	3
65	1	63	0	7	0	1	2	3	1	1	168	0	0	1	3	3	4	3	3	2	3	3	3	4	4	3	4	3	3	3																	3	3	4
184	1	56	1	9	0	1	4	4	2	1	120	0	0	1	2	4	3	3	3	3	4	4	3	4	3	3	4	4	4	2																	3	2	3
480	1	51	0	8	0	1	3	4	2	0	113	0	1	1	4	3	3	4	3	2	3	3	4	3	3	3	2	3	3	3																	2	3	3
113	1	65	0	5	0	1	2	2	2	1	202	0	1	1	3	3	3	4	3	4	3	3	3	3	3	3	3	4	4	4																	4	3	2
153	1	63	1	8	0	1	3	3	1	1	218	0	1	1	3	4	4	4	3	3	4	3	3	4	3	3	3	4	3	3																	3	2	3
236	1	46	0	10	0	0	3	4	2	1	120	0	1	1	4	3	4	4	4	3	4	4	4	4	3	4	4	4	3	4																	3	4	3
510	1	39	1	10	0	0	4	4	2	0	48	0	0	1	4	4	4	4	4	4	3	4	4	4	4	3	4	4	4	4																	3	3	2
474	4	57	0	9	0	1	3	4	2	0	125	0	1	1	4	3	3	4	3	3	2	3	3	2	3	3	3	4	3	3	4	3	3	2	3	3	3	3	3	2	3	3	4	3	3	3	4	4	4
127	1	49	0	9	0	0	3	2	1	1	197	0	0	1	4	3	3	3	3	4	3	4	3	3	3	3	3	3	3	3																	3	3	3
107	1	56	1	5	0	0	3	4	2	1	208	0	0	1	3	4	4	4	4	3	3	3	4	3	4	2	4	3	3	3																	3	3	4
105	1	56	0	8	0	1	3	4	2	1	165	0	1	0	4	3	3	3	4	4	4	3	3	3	3	3	3	4	3	3																	4	3	3
104	1	57	1	5	0	0	3	4	2	1	72	0	1	0	3	3	4	4	4	3	3	3	4	4	3	3	3	4	3	4																	4	3	3
294	2	48	0	9	0	0	3	3	1	1	98	0	1	1	1	2	3	4	3	3	3	3	3	4	3	3	1	3	4	4	2	2	1	2	2	2	3	3	3	2	3	2	2	3	2	3	3	4	3
100	3	61	0	7	0	0	2	3	1	1	156	0	1	1	3	3	3	3	3	4	3	3	3	3	2	4	3	3	3	3	3	3	3	3	2	4	3	3	3	3	2	3	3	4	3	3	3	3	3
99	3	62	0	7	0	1	2	3	1	1	156	0	1	1	3	3	2	3	3	3	4	2	3	3	4	4	3	3	3	3	3	3	4	3	2	3	3	3	3	2	4	3	3	3	2	3	3	2	4
464	4	41	0	7	0	0	4	4	2	0	106	0	1	1	3	3	3	4	3	3	3	2	2	3	3	3	2	3	3	3	4	3	3	4	3	3	3	4	3	3	4	3	3	3	4	3	3	3	4
404	4	55	0	10	0	0	3	4	2	1	60	0	1	0	3	3	4	4	3	3	4	4	2	3	3	3	4	3	3	4	4	4	3	3	4	3	4	3	3	3	2	3	3	3	3	3	2	2	3
565	4	44	0	7	0	0	4	3	2	0	106	0	1	1	3	4	4	3	4	4	3	4	4	4	3	4	4	4	4	4	4	4	4	3	3	3	4	3	3	3	4	3	3	3	4	3	3	3	3
507	1	45	0	10	0	1	3	4	2	0	72	0	1	1	4	4	4	3	4	3	3	3	4	3	4	4	3	4	4	3																	2	3	3
323	1	60	0	7	0	1	1	3	1	1	180	0	1	1	3	3	3	4	4	4	3	3	4	4	3	3	4	4	3	4																	4	3	2
182	1	60	0	6	0	0	2	2		1	180	0	0	1	2	2	2	4	3	4	3	3	2	3	2	3	3	3	4	3																	2	4	3
254	1	40	0	9	0	0	3	3	1	1	29	0	1	1	3	3	4	4	3	3	4	4	3	3	4	4	3	3	4	4																	3	2	3
516	1	77	1	2	0	1	2	2	2	0	324	0	1	1	3	4	4	4	3	3	3	4	4	3	4	4	4	3	4	4																	3	3	3
313	2	69	0	10	0	0	2	3	1	1	288	0	1	1	4	3	3	4	4	4	4	3	3	3	3	4	3	3	3	4	3	4	4	3	3	3	2	3	3	3	3	2	3	3	3	3	3	3	3
500	4	58	0	9	0	0	3	3	1	0	300	0	1	1	4	3	3	4	4	3	3	3	4	3	3	4	3	3	4	4	4	4	3	3	4	4	3	3	2	2	3	4	3	3	3	3	3	4	3
18	1	62	0	8	0	0	3	2		1	204	0	0	1	3	2	2	4	3	4	3	2	2	3	3	3	3	4	4	3																	2	3	3
87	1	65	0	3	0	0	2	2	3	1	330	0	0	1	4	4	4	3	3	3	3	3	4	4	3	4	3	4	4	3																	2	2	3
64	1	50	0	8	0	1	3	4	2	1	130	0	1	1	2	3	3	4	3	3	2	3	3	4	2	3	3	3	4	3																	3	2	4
84	1	69	0	3	0	0	2	2	2	1	360	0	0	1	4	4	4	4	3	3	4	3	4	4	4	3	3	4	3	3																	2	3	3
485	3	48	0	9	0	1	4	4	2	0	156	0	1	1	3	2	2	4	3	4	3	3	3	3	3	2	2	3	3	3	3	2	2	3	2	4	3	4	3	2	3	3	3	3	3	3	2	2	3
215	1	70	0	2	0	0	1	1		1	230	0	1	1	3	4	4	4	3	3	3	3	3	3	4	4	3	3	3	3																	4	4	4
136	1	43	0	8	0	0	3	3	1	1	89	0	0	0	2	3	4	3	3	3	3	4	3	3	3	3	4	3	3	3																	3	3	3
561	1	52	0	9	0	1	3	3	2	0	105	0	0	1	3	3	3	4	3	4	3	3	3	2	4	3	3	3	3	3																	4	3	3
158	1	44	0	8	0	1	4	4	2	1	120	0	0	1	3	3	4	4	4	4	3	3	3	3	2	2	3	3	3	4																	4	3	4
270	1	30	1	8	0	0	4	3	1	1	17	0	0	0	4	3	3	4	4	3	4	4	3	3	2	3	3	2	3	3																	3	2	3
77	1	57	1	7	0	1	3	3	1	1	113	0	0	0	4	3	3	4	3	3	3	3	4	3	4	3	4	3	2	3																	3	3	4
4	1	45	0	5	0	0	4	3	1	1	101	0	0	1	4	4	3	4	3	3	3	3	4	4	3	4	3	3	3	3																	3	3	4
272	1	61	0	10	0	0	3	2	2	1	252	0	1	1	3	4	4	3	4	4	3	4	4	4	3	4	4	3	4	4																	3	4	3
186	1	39	0	7	0	0	4	4	2	1	70	0	0	0	4	3	3	3	2	3	3	3	4	3	4	3	4	3	3	3																	3	2	4
122	1	59	1	9	0	1	3	4	2	1	218	0	1	1	3	3	3	3	4	3	3	3	4	1	3	3	3	3	3	4																	4	3	3
72	4	60	0	9	0	1	2	3	1	1	184	0	1	1	3	4	3	3	4	3	3	3	2	2	4	4	3	4	3	3	4	3	3	3	4	3	4	3	3	3	4	3	3	4	3	3	3	2	3
147	1	46	0	9	0	0	3	4	2	1	123	0	0	1	4	4	3	3	3	3	3	3	3	4	4	4	4	3	3	3																	3	4	3
400	4	36	0	10	0	0	4	3	1	1	60	0	1	1	4	4	3	3	4	4	4	3	3	4	4	4	3	3	3	3	4	4	4	3	3	4	2	3	3	4	4	3	3	4	3	3	1	2	3
312	1	49	0	10	0	0	3	4	2	1	156	0	1	1	4	4	3	3	3	4	4	4	3	4	3	3	3	4	4	3																	3	2	3
44	1	59	0	9	0	1	3	3	1	1	245	0	0	1	4	3	3	4	4	3	4	3	4	3	3	4	3	2	4	3																	3	3	4
78	1	71	1	2	0	0	2	2	2	1	288	0	0	1	2	2	4	3	4	3	3	3	3	3	3	2	2	3	4	3																	1	1	1
26	2	46	0	8	0	1	3	4	2	1	103	0	1	1	2	3	4	3	3	3	3	3	3	4	4	4	3	3	4	3	3	2	3	4	4	3	3	3	3	2	3	3	3	3	4	3	3	3	3
160	3	63	0	6	0	1	3	3	1	1	150	0	1	1	3	3	2	2	3	4	4	2	3	3	4	3	3	3	3	4	2	3	3	4	3	3	3	3	3	2	4	3	3	3	2	3	3	2	4
579	4	54	0	10	0	1	3	5	5	0	240	1	1	0	3	3	3	2	2	4	3	3	2	3	3	4	3	3	3	4	3	3	3	2	2	4	3	3	2	2	3	4	3	1	2	4	4	4	4
334	1	56	1	10	0	1	3	4	2	1	216	0	1	1	4	4	3	3	4	3	3	4	3	4	4	4	3	4	4	3																	3	3	3
161	1	60	0	3	0	1	2	2		1	180	0	0	0	4	3	3	3	4	3	3	3	3	3	3	4	3	3	3	3																	3	3	3
567	3	57	0	9	0	1	3	4	2	0	173	0	1	1	3	4	3	4	4	4	4	4	3	3	3	4	4	3	3	4	3	3	3	4	3	4	3	3	4	3	2	2	3	3	3	3	2	3	3
12	1	47	0	7	0	1	3	4	2	1	156	0	0	1	3	3	3	4	4	3	4	3	4	3	3	3	3	3	3	4																	4	3	3
433	4	33	0	10	1	1	4	3		0	401	0	1	1	3	4	3	3	2	3	4	3	3	3	3	3	4	3	3	3	3	4	3	2	3	3	3	3	2	3	4	4	3	3	3	3	4	4	3
93	1	68	1	3	0	0	3	3	1	1	200	0	0	1	4	3	3	3	4	4	4	4	3	3	3	2	3	2	4	4																	3	3	2
285	2	62	1	9	0	0	3	4	2	1	120	0	1	1	3	3	4	3	3	4	3	4	3	3	3	2	2	3	2	3	3	4	3	2	3	3	3	2	3	3	3	3	2	3	3	3	3	3	3
22	4	64	0	5	0	1	2	2		1	207	0	1	1	4	3	4	3	3	4	3	3	3	3	4	3	2	3	3	3	3	3	2	3	3	4	4	3	3	4	3	3	3	4	3	3	3	3	3
444	1	62	0	8	0	1	3	3	1	0	180	0	1	1	2	3	3	4	4	4	3	3	4	4	3	3	2	3	4	4																	3	3	4
52	4	54	0	9	0	0	3	4	2	1	166	0	1	1	4	3	3	4	3	3	3	4	2	4	3	3	3	4	3	3	3	2	3	4	4	3	3	4	3	3	4	4	3	3	3	3	3	2	3
328	1	53	0	7	0	0	3	3	1	1	168	0	1	1	3	3	2	2	3	2	4	3	3	3	2	2	3	3	2	3																	2	2	3
317	1	55	1	10	0	1	2	3	1	1	180	0	1	0	3	4	4	3	3	4	4	3	3	4	4	3	3	3	3	4																	3	4	3
97	2	57	0	9	0	1	3	3	1	1	276	0	1	1	3	4	3	3	3	3	2	2	4	3	4	4	4	3	3	4	3	2	2	4	3	4	3	3	3	3	3	2	2	3	3	3	3	3	4
119	1	65	0	3	0	1	2	2	3	1	180	0	0	1	3	4	4	4	4	4	4	4	4	3	3	3	3	3	4	3																	3	3	3
216	3	51	0	8	0	0	4	4	2	1	180	0	1	1	3	3	4	3	4	4	3	4	4	3	3	4	3	4	3	4	3	3	3	4	3	3	3	3	3	3	3	4	4	4	3	3	4	3	4
46	1	54	1	8	0	1	3	3	1	1	150	0	0	1	4	3	3	4	3	2	2	4	4	4	3	4	3	3	4	3																	3	3	3
7	1	37	0	5	0	0	4	3	1	1	54	0	0	0	3	4	3	4	3	4	4	4	3	3	4	4	3	3	3	3																	4	3	2
421	1	54	0	10	0	0	3	4	2	1	34	0	1	0	3	3	4	4	4	3	3	4	4	3	2	3	3	4	3	4																	3	2	2
204	3	48	0	7	0	0	3	3	1	1	111	0	1	1	3	3	3	4	3	4	3	3	3	3	3	4	4	4	3	3	3	3	2	3	3	2	3	3	2	3	2	3	3	3	2	3	3	3	2
233	1	43	0	10	0	0	3	4	2	1	132	0	1	1	4	4	4	3	3	3	4	4	3	4	3	3	4	3	4	4																	4	3	3
11	1	71	0	6	0	1	2	2	2	1	120	0	0	0	4	4	3	3	2	2	4	4	3	3	2	3	2	4	3	3																	3	4	3
469	1	37	1	7	0	1	4	2		0	158	0	0	1	3	3	4	4	3	3	4	3	3	3	3	3	3	3	3	4																	3	3	3
95	1	65	1	4	0	0	2	2	1	1	204	0	0	1	2	3	3	3	3	3	3	2	2	3	3	3	2	2	3	3																	3	3	4
562	1	48	0	9	0	1	3	3	1	0	63	0	0	0	3	2	3	4	3	3	2	3	3	3	3	4	4	3	4	3																	3	3	3
528	1	72	1	10	0	1	3	2	3	0	420	0	1	1	3	3	4	4	4	3	3	4	4	3	3	4	4	3	4	4																	3	3	3
410	1	60	0	8	0	0	3	3	1	1	221	0	0	0	3	3	3	4	4	4	4	4	3	3	3	3	3	3	4	3																	4	3	3
395	1	65	0	10	0	0	3	2	2	1	180	0	1	0	3	4	4	3	3	4	4	3	3	4	4	3	3	4	3	4																	2	1	3
58	1	67	0	6	0	1	2	2		1	161	0	0	1	4	3	3	4	3	4	4	3	4	4	3	3	4	3	4	3																	3	2	3
112	1	56	0	7	0	0	3	4	2	1	252	0	0	1	4	3	3	3	4	3	4	3	3	3	3	3	3	4	2	4																	3	3	3
124	1	45	0	8	0	0	3	4	2	1	132	0	0	1	3	3	4	3	4	3	2	3	4	3	3	3	4	3	3	3																	3	2	2
141	1	70	1	5	0	1	2	2		1	250	0	0	1	4	3	4	3	3	4	3	3	3	4	4	3	3	4	3	3																	3	3	4
308	1	49	1	8	0	0	3	4	2	1	149	0	1	1	3	3	4	4	3	3	4	3	3	4	4	3	4	3	3	4																	4	3	3
21	3	71	0	2	0	0	2	1	2	1	480	0	1	0	4	4	4	4	3	3	4	3	4	3	4	4	4	4	3	3	3	2	2	3	2	3	3	2	3	3	3	3	3	3	3	3	3	3	3
183	1	43	1	9	0	1	4	4	2	1	105	0	0	1	3	4	3	3	3	3	4	4	3	3	3	3	4	4	3	3																	4	3	3
59	1	54	1	8	0	1	3	3	1	1	150	0	0	0	3	3	3	2	3	3	2	3	3	3	3	2	3	4	3	3																	3	3	4
206	1	56	1	8	0	0	3	3	1	1	231	0	1	1	3	2	3	4	4	4	3	3	3	3	2	3	4	3	3	3																	2	3	3
547	1	58	0	8	0	1	2	3	2	0	180	0	0	0	3	4	3	4	3	3	4	4	3	4	3	3	3	4	4	3																	3	3	2
580	3	29	0	5	1	0	4	1		0	12	0	1	1	3	4	3	4	3	4	4	4	3	3	3	3	3	3	3	3	3	3	3	3	3	3	4	4	3	3	3	4	4	3	3	3	3	4	3
27	3	46	0	8	0	1	3	4	2	1	103	0	1	1	4	4	4	3	3	4	3	4	3	3	3	3	4	4	4	3	3	2	3	2	4	4	3	3	2	2	4	3	4	3	3	3	3	3	3
475	4	61	0	5	0	1	3	2	2	0	120	1	1	1	3	3	4	3	3	3	4	3	3	3	3	2	4	3	3	4	4	4	3	3	2	4	3	3	3	3	3	3	2	2	3	3	3	2	3
542	1	50	0	10	0	1	3	2	1	0	84	0	1	1	4	4	3	3	3	4	4	4	3	3	4	3	4	4	4	3																	3	3	3
116	1	65	0	5	0	0	3	2		1	272	0	1	1	3	3	2	2	4	3	4	3	3	3	3	2	2	2	3	3																	4	3	3
8	1	60	0	8	0	1	3	3	1	1	149	0	0	1	3	3	4	4	3	3	3	3	3	3	3	2	4	3	2	4																	3	3	2
502	1	58	1	10	0	1	3	3	1	0	182	0	1	1	3	3	4	4	4	3	3	4	4	3	4	4	3	4	4	4																	4	3	4
32	1	68	0	6	0	1	2	2		1	233	0	0	1	4	4	4	3	3	4	3	4	4	3	4	4	3	4	3	3																	2	3	3
129	1	65	0	9	0	1	3	4	2	1	264	0	1	1	4	3	3	3	3	3	4	4	4	3	2	3	2	3	3	3																	4	4	3
508	1	35	0	10	0	0	3	4	2	0	120	0	1	1	4	4	3	4	4	3	3	3	4	3	3	4	3	3	4	4																	3	3	3
128	1	60	1	9	0	1	3	4	2	1	89	0	1	1	3	4	3	2	3	3	3	3	3	4	4	4	3	3	4	4																	4	3	2
36	4	49	0	8	0	1	3	3	1	1	124	0	1	1	4	3	4	3	3	4	3	3	4	4	3	4	3	4	3	3	4	3	3	4	3	3	3	2	3	3	3	2	3	3	3	2	3	3	4
37	4	48	0	9	0	1	3	4	2	1	124	0	1	1	3	4	3	3	4	3	3	3	4	3	3	4	3	2	3	3	4	3	3	3	4	3	4	3	3	2	3	4	3	4	3	3	3	3	4
185	1	57	1	9	0	1	4	4	2	1	120	0	0	1	4	4	3	3	3	3	4	4	3	3	3	3	3	4	4	3																	4	3	3
90	1	48	0	3	0	0	2	2	1	1	79	0	0	1	4	3	4	3	3	3	3	2	2	3	2	4	4	3	3	3																	3	4	4
70	4	64	0	6	0	1	2	2		1	149	0	1	1	2	4	3	3	4	3	2	3	4	3	3	3	4	3	3	3	4	3	4	3	3	2	4	3	3	4	3	3	4	3	3	3	3	2	4
125	2	54	1	7	0	0	3	2		1	218	0	1	0	4	4	3	3	3	3	4	3	3	3	3	3	4	4	3	3	2	3	4	4	4	3	3	3	2	3	4	3	3	3	3	3	4	3	3
324	1	72	1	4	0	1	2	2	2	1	276	0	1	1	4	4	4	3	3	3	4	4	3	4	4	4	4	3	4	4																	3	2	3
251	1	38	0	9	0	0	4	4	2	1	50	0	1	1	4	3	3	4	3	4	4	3	3	4	4	4	3	3	3	3																	3	3	3
45	1	48	0	9	0	1	3	4	2	1	144	0	0	0	3	4	3	3	3	4	3	3	4	3	3	4	4	3	2	3																	3	3	3
151	1	48	0	7	0	0	3	4	2	1	123	0	0	0	3	4	4	4	3	3	3	3	3	3	2	3	4	4	4	3																	3	3	4
279	1	65	0	10	0	1	4	4	2	1	300	0	1	0	1	2	2	1	2	3	2	1	2	2	1	2	2	1	2	2																	3	4	2
48	3	60	0	7	0	0	2	3	1	1	171	0	1	1	3	4	3	3	3	2	4	3	3	4	3	4	3	3	3	3	3	3	3	4	3	2	3	3	4	3	4	4	3	4	3	3	3	3	4
529	1	70	0	8	0	1	1	4	2	0	180	0	0	0	4	3	4	3	3	3	4	3	3	4	4	3	3	4	3	3																	3	3	3
584	1	39	0	9	0	0	3	4	2	0	122	0	1	0	3	4	4	3	3	4	4	2	3	4	3	3	4	2	2	4																	3	2	3
159	3	59	0	6	0	1	3	3	1	1	125	0	1	1	4	4	4	3	3	3	3	4	4	3	3	3	3	3	4	3	3	4	3	3	3	3	3	4	3	3	3	3	2	3	4	3	3	2	3
276	1	45	0	9	0	0	3	4	2	1	38	0	1	0	3	3	3	3	2	3	2	3	3	2	3	2	2	1	1	3																	4	3	3
19	1	65	1	4	0	1	3	2	2	1	285	0	0	1	3	4	4	3	4	3	3	3	3	3	3	3	4	4	3	3																	3	2	2
143	1	58	1	4	0	1	3	3	1	1	240	0	0	1	3	3	2	3	4	3	2	3	3	3	3	3	2	3	3	3																	3	3	2
523	3	56	0	9	0	1	3	3	2	0	183	0	1	1	3	4	3	3	4	4	4	4	3	3	3	3	4	4	4	4	3	3	3	4	3	3	3	3	3	2	3	3	3	4	3	3	2	3	3
144	1	59	1	4	0	1	3	3	1	1	240	0	0	0	3	3	3	3	3	3	4	4	3	3	3	3	3	4	4	3																	3	3	3
227	1	64	0	3	0	1	1	2	2	1	216	0	1	1	3	4	4	4	4	3	3	3	4	4	3	4	4	3	4	4																	3	3	3
243	4	55	0	9	0	0	3	2	2	1	77	0	1	1	3	4	4	3	4	4	4	4	3	4	3	4	4	3	4	4	4	3	3	3	3	3	3	3	3	3	4	4	4	3	3	4	3	4	3
225	1	75	0	2	0	1	1	1	2	1	444	0	1	1	3	3	4	4	3	4	4	4	4	4	3	4	4	3	4	4																	3	4	4
550	1	56	1	10	0	1	3	4	2	0	144	0	0	1	4	4	3	3	4	4	4	3	3	4	4	4	3	3	4	3																	3	3	2
407	1	65	0	10	0	0	3	2	2	1	300	0	1	0	4	3	3	4	4	3	3	4	4	3	3	4	4	3	3	4																	3	2	3
495	1	62	1	10	0	0	3	4	2	0	293	0	1	1	4	4	3	4	4	3	3	4	3	3	4	4	3	3	3	3																	4	4	3
515	2	56	0	10	0	1	3	4	2	0	204	0	1	0	4	4	4	3	4	4	3	3	4	4	3	3	4	3	4	3	3	3	2	3	3	3	3	3	3	4	3	3	3	3	3	3	3	3	3
280	1	63	0	10	0	0	4	2	1	1	196	0	1	1	4	3	3	4	3	3	4	3	3	4	3	4	3	3	3	4																	3	4	3
109	1	63	0	3	0	0	2	2		1	276	0	0	1	3	3	3	3	3	3	4	4	4	3	3	4	3	4	3	3																	4	3	3
217	3	59	0	10	0	1	3	4	2	1	204	0	1	1	3	3	4	4	3	3	4	4	3	4	4	3	4	4	3	4	3	3	4	3	3	4	3	3	3	3	1	1	1	1	3	3	3	3	4
61	1	58	1	8	0	1	3	3	1	1	144	0	0	1	4	3	3	2	3	3	4	3	3	3	4	3	3	3	4	3																	3	4	3
315	1	44	0	10	0	0	3	4	2	1	132	0	1	1	4	4	4	4	4	4	3	4	4	4	3	3	4	3	4	4																	3	3	3
397	2	62	0	5	0	1	3	2	2	1	150	0	1	0	4	4	3	4	4	4	3	3	4	2	3	4	3	3	4	3	3	3	2	3	3	3	2	3	3	2	3	3	3	4	3	4	3	3	3
156	1	60	0	3	0	1	2	2		1	180	0	0	0	4	4	4	4	3	3	2	3	2	4	3	2	4	3	3	3																	3	3	2
16	1	46	0	8	0	1	4	4	2	1	120	0	0	1	4	4	3	3	3	4	4	3	3	3	3	3	3	4	4	3																	4	3	3
175	4	57	0	8	0	1	3	4	2	1	137	0	1	1	4	3	3	4	4	3	3	3	4	4	3	3	3	3	4	4	3	4	3	2	3	4	3	3	2	3	4	3	3	3	4	3	3	3	4
209	1	63	0	9	0	0	2	4	2	1	218	0	1	1	2	3	4	3	3	3	3	3	4	3	2	3	3	3	3	3																	2	3	3
291	1	54	0	10	0	0	3	4	2	1	300	0	1	1	4	3	3	4	3	3	4	3	3	3	4	3	3	3	4	3																	3	2	3
582	3	41	0	8	0	0	3	5	3	0	80	0	1	1	4	4	2	2	2	4	4	4	3	3	2	3	2	1	1	4	4	4	2	2	2	4	4	4	3	3	3	3	2	1	1	4	4	4	4
560	1	45	1	8	0	1	4	4	2	0	60	0	1	1	3	2	2	3	3	3	4	3	4	3	3	3	3	3	3	4																	3	3	3
458	1	38	0	7	0	0	3	4	2	0	64	0	0	1	3	3	2	3	3	3	4	3	3	3	4	3	3	4	3	3																	3	3	3
327	1	68	1	4	0	1	2	2	2	1	180	0	1	1	3	3	4	4	3	4	3	3	4	4	3	3	4	3	4	4																	2	3	4
202	1	60	1	8	0	1	3	3	1	1	180	0	0	1	4	4	3	4	4	4	4	4	3	3	3	3	4	4	4	4																	4	3	3
201	1	52	0	8	0	0	3	4	2	1	158	0	0	1	4	4	3	3	3	3	2	2	3	3	2	2	2	3	3	3																	4	3	3
200	1	58	0	8	0	1	3	4	2	1	188	0	1	0	3	3	3	3	4	4	4	3	3	3	3	3	4	3	3	3																	4	3	3
199	3	50	0	7	0	0	3	3	1	1	123	0	1	1	4	3	3	3	3	3	4	4	3	3	3	4	3	3	3	3	3	3	2	3	3	3	2	3	3	2	3	4	3	3	3	3	3	3	3
350	1	52	1	9	0	0	3	4	2	1	120	0	0	1	3	3	4	3	3	4	4	3	3	4	3	3	4	3	3	4																	3	3	3
443	1	60	0	8	0	1	3	3	1	0	149	0	1	0	2	3	3	4	4	4	3	3	4	4	3	3	4	4	4	4																	3	3	3
196	1	45	0	7	0	0	3	4	2	1	120	0	0	1	3	4	3	3	3	3	4	3	3	3	3	3	3	4	4	4																	3	2	2
408	1	50	0	10	0	1	3	4	2	1	60	0	1	0	4	3	3	4	4	3	3	4	4	3	3	4	4	3	3	4																	4	3	1
318	1	67	0	2	0	1	1	2	2	1	360	1	1	1	3	3	4	3	4	4	4	3	4	4	3	3	4	4	3	4																	4	3	3
376	1	62	1	10	0	1	3	4	2	1	192	0	1	0	4	3	3	4	4	3	3	4	4	4	4	4	3	3	4	4																	2	2	3
192	1	54	0	7	0	1	3	3	1	1	125	0	0	1	3	2	3	3	3	4	3	4	3	4	4	3	3	4	3	3																	3	2	3
426	1	51	0	8	0	1	3	4	2	0	110	0	0	0	3	4	4	3	3	3	3	4	3	3	3	3	3	4	3	4																	3	3	3
527	1	50	1	10	0	1	3	4	2	0	180	0	1	1	4	4	3	3	3	4	3	3	3	4	4	3	3	4	4	4																	3	2	2
269	1	45	1	10	0	0	4	4	2	1	14	0	1	1	3	3	4	4	3	3	4	4	4	3	3	4	4	3	3	4																	4	3	4
150	1	45	0	9	0	0	3	4	2	1	98	0	0	1	3	4	4	4	3	3	3	3	3	4	4	4	3	3	3	3																	2	3	3
260	1	59	1	10	0	1	3	4	2	1	204	0	1	1	4	4	4	3	3	4	4	4	3	3	4	4	4	3	4	3																	2	2	3
38	4	52	0	7	0	1	3	3	1	1	233	0	1	1	4	4	3	3	3	2	3	3	3	4	4	3	4	2	3	3	4	3	4	4	3	3	3	2	3	3	4	4	3	3	3	3	3	3	4
81	3	73	0	2	0	0	1	1	3	1	360	0	1	1	3	2	4	4	4	4	4	3	3	4	4	4	3	3	3	3	2	3	2	2	2	3	3	3	3	3	3	2	2	2	2	3	3	3	2
424	1	43	0	8	0	0	4	4	2	0	125	0	0	1	4	3	3	3	2	3	3	2	3	3	4	3	3	3	3	3																	3	3	4
162	1	60	0	7	0	0	2	2		1	180	0	0	0	4	3	3	3	4	3	3	3	3	4	3	3	3	3	4	3																	3	3	3
431	1	47	1	7	0	1	4	4	2	0	120	0	1	1	3	4	4	3	3	4	3	4	3	3	3	3	3	3	3	4																	3	3	2
537	1	70	0	3	0	0	1	2	1	0	84	0	0	1	3	4	4	4	3	3	4	3	3	4	3	3	3	4	3	3																	3	2	2
179	4	63	0	6	0	1	3	2		1	152	1	1	1	4	4	3	3	3	3	3	4	3	4	4	3	3	3	3	3	3	4	3	2	3	3	4	4	3	2	3	4	4	3	3	3	3	2	3
284	4	35	0	7	0	0	4	3	2	1	74	0	1	1	3	4	3	3	3	3	4	3	4	3	3	4	3	3	3	3	2	3	3	2	2	3	3	2	2	3	2	2	2	2	2	3	4	3	3
486	1	58	0	6	0	1	3	4	2	0	189	0	0	0	4	4	4	3	3	3	3	2	4	3	4	3	3	3	3	3																	3	2	3
571	1	36	1	8	0	1	4	2		0	103	0	0	1	3	3	4	4	4	4	4	3	3	3	3	2	3	3	3	4																	3	3	3
581	3	70	1	10	0	1	2	4	2	0	78	1	1	1																	1	1	2	1	2	1	1	1	2	2	1	2	4	4	4	1	4	4	4
174	4	50	0	7	0	1	3	4	2	1	150	0	1	1	3	4	3	4	4	4	3	4	4	3	3	3	3	3	4	4	3	2	3	4	3	3	3	3	3	3	4	3	3	3	4	3	3	3	3
214	1	74	1	7	0	0	2	4	2	1	264	0	0	1	4	3	3	3	4	4	4	3	3	3	3	4	4	3	3	3																	2	3	3
306	2	65	1	8	0	0	3	2	1	1	252	0	1	1	4	3	4	3	3	4	4	3	4	4	3	4	3	4	3	3	4	3	3	3	3	3	3	3	3	3	3	3	2	3	2	3	3	2	4
591	3	19	1	6	1	1	4	4		0	72	0	1	0	4	3	3	3	3	3	3	3	3	3	3	3	3	3	3	4	4	2	2	1	1	4	1	3	3	3	3	3	3	3	3	4	1	3	3
170	3	48	0	7	0	0	3	3	1	1	123	0	1	1	4	4	3	3	3	3	4	4	4	4	3	3	3	4	4	3	3	4	3	3	3	4	4	3	3	3	4	4	3	3	3	3	3	3	3
278	1	45	0	10	0	0	3	4	4	1	62	0	1	1	3	4	3	3	4	3	4	3	3	4	3	4	3	4	3	3																	3	3	3
355	1	43	1	9	0	0	3	4	2	1	62	0	1	1	3	3	4	4	3	3	4	3	3	4	4	3	4	3	3	4																	3	4	3
245	1	70	0	3	0	1	1	2		1	228	0	0	1	4	4	4	3	4	3	3	3	3	2	2	4	3	4	2	3																	2	3	3
432	1	39	1	10	0	1	4	4		0	98	0	0	1	3	3	3	4	4	4	4	4	3	3	3	3	2	3	3	4																	2	3	3
139	1	66	1	6	0	0	2	3	1	1	202	0	0	0	2	3	3	2	3	4	3	3	3	4	2	3	3	3	4	3																	3	2	3
452	1	45	1	9	0	1	4	2		0	126	0	0	1	3	3	3	4	4	4	4	3	3	3	3	3	4	3	4	4																	3	3	3
91	1	60	1	4	0	0	3	2	2	1	264	0	0	0	3	3	3	3	3	4	3	4	3	3	3	3	3	3	3	4																	3	3	2
479	1	36	1	8	0	1	4	2		0	98	0	0	1	3	3	4	4	4	4	3	4	3	3	3	3	3	4	3	4																	3	3	3
525	1	76	1	3	0	1	3	2	3	0	480	0	1	0	4	4	3	3	3	4	4	4	3	4	4	4	3	4	4	3																	3	3	3
241	1	62	1	4	0	0	2	2	2	1	180	0	0	1	3	3	4	4	4	3	3	4	4	3	3	4	4	3	4	4																	2	3	3
439	4	54	0	7	0	0	3	4	2	0	206	0	1	1	3	3	4	3	3	3	3	2	3	3	3	2	3	4	3	3	3	4	3	3	3	3	3	2	3	4	3	3	3	3	3	3	3	3	3
101	1	56	0	8	0	0	3	4	2	1	195	0	1	0	3	3	3	4	4	4	3	2	3	3	3	3	4	4	3	3																	4	3	3
43	4	41	0	8	0	0	3	3	1	1	87	0	1	1	4	3	3	4	3	3	4	3	4	3	3	3	2	3	3	3	3	3	4	3	3	4	3	3	3	3	3	4	3	4	3	3	3	2	2
319	1	70	0	2	0	1	1	1	3	1	240	0	0	1	3	3	3	4	4	3	4	4	4	3	4	4	3	4	4	4																	2	3	3
198	3	54	0	10	0	1	3	4	2	1	149	0	1	1	4	3	3	4	4	4	4	3	3	3	3	3	3	4	4	4	4	3	3	3	3	3	3	4	3	3	3	3	4	3	3	3	2	3	3
321	1	70	0	2	0	1	1	2	3	1	192	0	1	1	3	3	4	4	4	3	3	4	4	3	4	4	3	3	4	4																	3	2	3
499	4	65	1	10	0	0	3	2	2	0	288	0	1	1	4	4	4	4	3	3	4	4	3	4	4	3	3	4	4	3	4	4	3	3	4	3	3	4	4	4	3	3	4	3	3	3	3	3	4
267	1	46	0	10	0	1	3	4	2	1	84	0	1	1	3	3	4	4	4	3	3	4	4	3	3	4	4	4	3	4																	3	2	3
134	1	70	0	3	0	1	1	2		1	228	0	0	1	4	4	4	3	4	3	3	3	3	2	2	4	3	4	2	3																	2	3	3
242	1	70	0	3	0	1	1	2	2	1	180	0	1	1	4	3	4	4	4	3	3	4	4	4	3	4	4	4	3	4																	3	2	3
346	1	51	1	10	0	1	3	4	2	1	132	0	1	1	4	4	4	3	3	4	4	4	3	3	4	3	4	4	3	4																	3	4	3
263	1	60	1	10	0	1	3	4	2	1	168	0	1	1	4	3	3	4	4	4	3	3	4	4	4	3	4	4	4	4																	3	3	3
138	4	58	0	7	0	1	2	2		1	162	0	1	1	4	4	3	3	4	3	3	3	4	3	4	3	3	4	3	3	3	3	4	3	3	2	3	3	4	2	3	3	3	4	3	3	3	3	3
519	1	50	0	10	0	1	3	4	2	0	288	0	1	1	4	4	3	3	3	4	4	4	3	3	4	4	3	4	3	3																	2	3	3
517	2	70	0	3	0	1	1	2	3	0	264	1	1	1	3	4	3	3	4	4	4	4	3	4	3	3	3	4	4	3	3	3	3	3	3	3	3	3	2	3	3	3	2	4	3	3	3	3	3
212	1	60	1	8	0	1	3	3	1	1	156	0	0	0	3	3	4	3	4	3	3	3	4	3	3	3	4	3	3	3																	3	3	2
237	3	67	0	5	0	1	1	2	1	1	480	1	1	1	3	4	4	4	3	3	3	3	3	4	4	3	3	4	3	4	3	3	3	3	4	3	3	3	3	4	3	3	2	3	3	3	3	3	2
73	1	45	0	8	0	1	3	3	1	1	101	0	0	0	4	3	4	3	3	2	3	3	4	4	3	4	3	3	4	3																	3	3	2
190	1	58	0	7	0	1	3	4	2	1	186	0	0	1	3	3	3	3	3	4	3	3	4	3	3	4	3	3	3	4																	3	2	3
343	1	65	0	10	0	0	3	3	1	1	146	0	1	0	3	3	4	3	3	4	3	3	4	3	3	3	4	3	3	4																	2	3	3
265	1	60	0	7	0	1	2	3	1	1	180	0	1	1	4	4	3	3	4	4	4	4	3	4	4	3	4	4	3	4																	3	2	3
314	1	74	1	2	0	0	2	2	2	1	120	0	1	1	4	3	3	4	4	4	3	3	4	3	3	4	4	3	4	4																	2	3	3
403	4	65	0	10	0	0	3	3	2	1	120	0	1	1	3	3	4	4	3	3	4	4	3	3	4	4	4	3	3	4	4	4	3	3	4	4	3	3	4	3	3	2	2	3	4	3	1	3	2
548	1	73	0	2	0	1	1	2	3	0	156	0	0	0	4	4	3	4	3	3	4	4	3	4	4	3	4	3	3	4																	3	3	3
14	1	71	0	2	0	0	2	1	2	1	233	0	0	1	3	3	4	4	4	4	3	3	4	3	4	3	3	3	2	3																	3	1	1
378	2	43	0	10	0	0	4	4	2	1	90	0	1	0	4	3	4	4	4	3	3	4	4	3	3	3	4	4	3	4	3	3	4	3	3	3	3	4	3	3	2	2	2	3	4	3	1	2	3
448	4	60	0	4	0	1	3	2		0	124	0	1	1	3	4	3	4	3	3	3	3	3	3	3	3	4	3	3	4	3	2	2	3	2	4	3	4	3	3	3	3	2	2	3	3	2	2	3
551	1	75	1	3	0	1	2	2	3	0	360	0	1	1	4	4	4	3	3	4	3	3	4	3	3	4	4	4	3	4																	3	2	3
152	1	43	0	9	0	1	3	4	2	1	98	0	0	1	3	3	4	4	4	3	3	4	4	4	3	3	3	3	3	3																	3	2	3
31	4	53	0	8	0	1	3	3	1	1	113	0	1	1	4	4	3	3	4	4	4	3	3	4	4	4	3	4	4	3	3	3	3	4	3	3	3	4	3	3	3	4	3	3	4	3	3	3	4
55	1	51	0	8	0	1	3	3	1	1	123	0	1	1	4	3	3	4	3	3	4	3	3	4	3	3	4	3	3	3																	3	2	3
29	1	69	1	6	0	1	2	2		1	264	0	1	1	3	4	4	4	3	4	4	3	4	4	3	4	4	3	4	3																	3	2	3
195	1	40	0	9	0	0	4	3	1	1	80	0	0	0	2	3	3	3	2	3	3	2	3	3	3	3	2	3	4	4																	3	3	3
85	2	56	0	8	0	0	3	3	2	1	288	0	1	0	4	3	4	4	4	4	4	3	3	3	3	4	4	3	4	4	3	2	2	4	3	4	3	3	3	3	3	2	2	3	3	3	2	2	4
490	1	58	1	10	0	0	4	4	2	0	195	0	1	1	4	4	3	4	4	4	3	3	3	4	4	3	4	4	4	3																	2	4	4
394	1	62	0	10	0	0	4	3	1	1	300	0	1	0	4	3	3	4	4	3	3	4	4	3	3	4	4	3	3	4																	3	3	1
541	1	45	0	9	0	0	3	4	2	0	132	0	1	1	4	3	4	3	3	3	4	3	3	4	3	4	3	3	3	3																	4	3	1
35	4	58	0	5	0	1	3	3	1	1	149	0	1	1	4	3	4	3	3	3	4	3	3	4	2	3	3	4	4	3	3	3	4	3	3	4	3	3	3	3	4	3	4	3	4	3	3	2	3
197	1	43	0	7	0	0	3	4	2	1	120	0	0	0	3	3	3	2	3	4	4	3	3	4	3	4	3	3	3	4																	3	2	2
268	1	40	0	9	0	0	3	4	2	1	60	0	1	1	4	4	3	3	4	4	3	3	4	3	4	3	3	4	3	4																	3	4	3
428	3	56	0	7	0	1	3	3	2	0	125	0	1	1	4	3	3	4	4	4	4	3	3	4	3	4	3	3	3	4	4	3	3	3	3	3	3	3	4	3	2	3	3	3	3	3	2	2	3
66	2	66	1	7	0	1	3	3	1	1	180	0	1	1	4	3	3	3	4	3	3	3	2	3	3	3	3	4	3	3	3	4	3	3	2	3	3	4	3	3	3	2	3	3	3	3	2	3	3
244	1	49	0	10	0	1	3	4	2	1	84	0	1	1	3	4	4	3	3	4	4	3	3	4	3	3	4	3	3	4																	3	3	3
274	1	48	1	9	0	0	3	3	2	1	110	0	1	1	3	3	4	3	3	4	4	3	3	4	4	3	4	4	3	4																	4	4	1
349	1	48	1	10	0	0	3	4	2	1	24	0	1	1	3	4	3	4	3	4	3	4	3	4	3	4	3	4	4	3																	3	4	3
429	4	56	0	7	0	1	4	3	1	0	99	0	1	1	4	4	3	3	3	3	3	4	3	2	3	3	3	3	3	4	3	4	3	2	3	3	3	3	4	3	3	3	3	3	2	3	3	3	3
168	3	48	0	7	0	0	3	3	1	1	122	0	1	1	4	4	4	4	3	3	4	4	3	3	3	3	3	4	4	3	3	2	3	4	4	3	3	3	3	3	2	3	4	3	3	3	3	3	2
232	1	55	1	10	0	1	3	4	2	1	132	0	1	0	4	4	4	3	4	3	3	4	4	4	3	4	4	4	3	3																	3	3	3
79	3	57	0	7	0	1	2	3	1	1	100	0	1	1	3	3	4	4	3	4	3	3	4	3	3	4	3	3	2	3	4	3	3	2	3	3	4	3	3	4	3	3	2	3	3	3	3	3	4
521	2	73	0	2	0	1	2	2	3	0	444	1	1	0	3	4	4	3	3	3	4	3	3	3	4	4	3	4	3	4	3	4	3	3	3	3	4	3	3	2	3	3	3	3	4	3	2	3	3
228	1	59	0	10	0	1	2	4	2	1	276	0	1	1	4	4	4	3	4	4	4	4	3	4	4	4	3	4	4	3																	3	2	3
556	2	72	0	3	0	1	1	2	2	0	228	0	1	1	3	3	4	4	4	4	4	3	3	4	4	4	3	3	4	4	4	3	3	3	4	3	3	3	4	3	3	3	2	3	3	3	4	3	2
341	1	67	1	3	0	1	2	2	2	1	420	0	1	1	3	4	4	4	3	4	4	4	3	3	3	2	3	2	4	4																	3	2	2
477	1	61	0	7	0	1	2	3	1	0	161	0	0	1	3	4	3	3	3	4	3	3	3	4	3	3	2	3	3	4																	3	3	4
555	1	56	0	10	0	1	2	4	2	0	84	0	1	1	3	4	4	4	3	3	4	4	3	3	4	3	3	4	4	4																	3	3	4
62	1	62	1	6	0	1	3	2		1	173	0	0	0	3	3	4	3	3	4	3	3	4	3	3	4	3	4	3	3																	3	3	4
436	4	56	0	8	0	1	3	3	1	0	162	0	1	1	4	4	3	3	3	3	3	3	3	4	3	3	3	3	3	3	2	2	3	2	2	3	3	3	3	2	2	3	2	3	3	3	3	3	3
213	1	59	0	9	0	0	3	3		1	183	0	0	1	3	3	4	4	4	4	4	3	3	3	3	3	2	3	4	3																	3	4	3
231	1	62	0	8	0	1	2	3	1	1	168	0	1	1	4	4	4	3	4	4	4	3	4	4	3	4	4	3	4	4																	3	2	3
361	4	62	0	9	0	0	3	3	1	1	50	0	1	1	3	3	4	4	4	4	3	2	2	3	4	3	3	3	4	4	4	4	3	3	4	4	4	3	2	2	4	4	3	3	3	3	4	2	3
188	1	58	1	9	0	1	4	4	2	1	120	0	0	1	2	3	3	2	3	4	3	3	3	3	4	3	3	3	3	3																	4	3	3
331	1	68	0	4	0	1	1	2	2	1	372	0	1	1	3	4	4	4	3	3	3	3	4	4	3	3	4	3	4	4																	4	3	3
545	2	74	1	2	0	1	1	2	2	0	348	0	1	1	4	3	4	4	3	4	4	3	4	4	3	3	4	3	3	4	4	3	3	3	3	4	3	3	2	3	3	4	3	3	3	3	3	2	3
405	1	48	0	10	0	0	3	4	2	1	36	0	1	0	3	3	4	4	3	3	4	4	4	4	3	3	4	3	3	4																	3	2	2
492	1	46	0	10	0	0	4	4	2	0	120	0	1	1	4	4	4	3	3	4	4	4	3	3	4	4	4	3	3	3																	4	3	3
207	1	63	0	7	0	0	2	2		1	219	0	0	1	3	4	4	4	4	3	3	2	3	3	3	3	3	4	3	3																	4	4	3
271	1	42	0	9	0	0	3	4	2	1	38	0	1	0	3	4	3	3	4	3	3	4	3	3	4	3	3	3	3	4																	3	3	3
440	1	70	1	3	0	1	2	2		0	152	0	0	1	3	3	3	4	3	3	4	4	3	3	3	2	2	4	3	3																	2	2	4
88	1	67	0	4	0	1	2	2	2	1	285	0	0	0	4	4	4	3	3	3	3	3	2	2	3	2	4	4	3	3																	3	2	2
322	1	73	0	3	0	1	1	2	2	1	480	0	1	1	3	3	3	4	3	4	4	4	3	3	4	4	3	4	4	4																	3	3	2
320	1	56	0	10	0	1	2	3	2	1	240	0	1	1	3	4	4	4	3	3	4	3	4	4	4	3	4	3	4	4																	3	3	2
295	1	55	0	10	0	1	3	4	2	1	89	0	1	0	4	3	3	4	3	3	3	3	4	3	3	3	4	3	3	3																	4	4	3
552	1	74	1	3	0	1	2	2	3	0	216	0	1	1	4	4	4	3	4	4	4	3	4	3	3	4	3	3	3	4																	2	3	3
114	1	58	0	4	0	0	3	2	2	1	60	0	0	1	4	4	4	4	3	3	4	3	4	3	4	3	3	3	3	3																	3	3	2
573	1	37	1	9	0	1	4	2		0	64	0	0	1	3	3	4	4	4	4	4	3	3	3	3	2	2	3	3	4																	2	2	3
335	1	48	1	10	0	0	4	3	1	1	84	0	1	1	4	3	3	4	3	3	4	4	3	3	4	3	3	4	3	3																	3	4	3
74	1	38	0	9	0	0	4	4	2	1	53	0	0	1	4	3	3	3	2	4	4	3	4	3	3	4	4	3	4	3																	3	3	4
441	1	67	0	7	0	1	2	2		0	199	0	0	1	3	4	3	4	4	3	3	3	3	3	2	2	4	3	4	3																	3	3	2
234	1	67	0	3	0	1	2	2		1	204	0	0	1	4	4	3	4	4	3	3	3	4	4	3	3	4	3	3	3																	3	3	2
310	1	54	0	10	0	0	3	4	2	1	180	0	0	1	4	4	3	3	4	4	3	3	4	4	3	3	4	3	3	3																	4	3	3
491	1	52	0	10	0	0	4	4	2	0	84	0	1	1	4	4	3	4	4	4	4	4	3	3	4	4	3	4	3	3																	3	3	4
526	1	54	1	10	0	1	3	4	2	0	180	0	1	1	3	4	4	3	3	4	4	3	3	4	3	3	2	3	4	3																	2	1	2
120	1	68	0	3	0	0	2	2	2	1	216	0	0	1	3	3	3	2	2	4	4	4	3	3	3	3	2	2	3	3																	3	4	3
277	2	65	1	10	0	0	3	4	2	1	312	0	1	1	3	3	4	4	3	4	3	4	3	4	3	4	3	3	3	4	3	4	3	3	4	3	3	3	3	3	3	3	3	3	3	4	4	3	3
42	1	48	0	9	0	1	3	3	1	1	89	0	0	1	3	3	3	4	4	4	3	4	3	3	4	3	4	4	3	4																	3	2	3
449	1	59	1	8	0	0	3	3	1	0	106	0	0	1	2	3	3	4	3	3	4	3	3	2	3	3	3	4	4	3																	3	3	4
590	4	62	0	9	0	1	3	4	2	0	396	1	1	0	3	3	3	3	4	4	3	3	3	2	3	3	3	4	3	3	3	3	3	3	4	4	3	3	3	2	3	3	3	4	3	3	3	2	2
33	1	58	0	8	0	1	2	3	1	1	176	0	0	0	3	3	4	4	3	4	4	3	4	4	4	3	2	2	3	3																	3	2	3
301	1	49	1	9	0	0	3	4	2	1	122	0	1	1	4	3	3	4	4	3	2	2	2	3	3	2	3	2	3	4																	3	3	3
300	1	54	1	9	0	0	4	4	2	1	312	0	1	1	3	3	4	4	3	3	4	4	3	3	4	3	3	4	3	4																	3	4	3
504	3	28	0	9	0	1	3	3	1	0	339	0	1	1	2	3	3	4	3	2	3	3	3	3	3	2	3	4	3	3	2	3	4	3	2	3	3	2	3	3	3	3	2	3	4	3	4	3	4
193	1	55	0	7	0	1	3	3	1	1	126	0	0	1	3	4	4	4	4	3	3	3	3	3	4	4	4	4	3	3																	3	3	3
329	2	64	1	7	0	1	2	3	2	1	168	1	1	1	4	4	4	3	4	4	4	4	4	3	3	4	3	4	4	4	3	4	4	3	2	3	3	3	3	3	3	2	3	3	4	3	2	3	3
377	1	62	1	10	0	0	4	4	2	1	240	0	1	0	3	4	4	4	3	4	3	3	4	4	3	3	4	4	3	4																	4	2	2
123	1	64	0	9	0	0	3	4	1	1	243	0	1	1	4	3	3	3	3	3	4	4	4	3	3	3	3	3	4	3																	4	4	3
326	1	78	0	2	0	1	1	1	2	1	384	0	1	1	3	4	4	4	3	3	4	4	4	3	4	3	4	4	4	4																	3	3	3
293	3	35	0	9	0	0	3	4	2	1	209	0	1	1	3	3	4	4	3	3	4	4	4	4	3	4	3	4	3	4	3	3	4	3	3	3	4	3	3	3	3	4	4	4	3	3	3	4	3
223	1	55	0	10	0	1	3	4	2	1	180	0	1	1	4	4	3	4	3	4	4	3	4	4	3	4	3	4	4	3																	3	2	3
148	1	50	0	8	0	0	3	2		1	74	0	0	1	3	2	3	4	4	3	3	2	3	4	3	3	3	3	3	3																	3	2	3
56	4	48	0	9	0	1	3	4	2	1	113	0	1	1	4	3	3	4	3	3	4	3	3	4	4	3	4	4	3	3	3	3	2	3	3	4	3	3	3	4	3	3	4	3	3	3	3	3	4
289	2	38	0	9	0	0	4	2	1	1	53	0	1	1	3	4	4	4	3	3	3	4	3	3	4	3	3	3	3	4	3	3	3	3	3	4	3	3	3	4	3	3	2	3	3	4	2	3	3
364	1	39	0	10	0	0	4	2	2	1	120	0	1	0	4	4	4	3	3	4	4	3	3	4	4	3	3	4	4	3																	2	2	4
82	3	53	1	4	0	1	3	3	1	1	204	0	1	0	4	3	3	3	4	4	4	4	4	4	3	3	4	4	4	3	2	2	4	3	4	3	3	3	3	3	3	2	2	3	3	3	3	3	3
288	2	54	0	10	0	0	3	4	2	1	134	0	1	1	3	4	4	4	3	4	4	4	4	3	4	3	4	4	4	4	3	4	3	4	4	3	3	3	3	3	2	3	3	2	3	4	4	3	3
34	1	72	0	5	0	1	1	2		1	284	0	0	1	3	3	4	3	3	4	3	3	2	4	3	3	2	2	4	3																	3	3	4
518	2	69	0	3	0	1	2	2	3	0	420	0	1	1	3	3	3	4	4	3	4	3	3	3	4	4	4	3	4	4	3	4	3	3	3	3	4	3	3	3	2	3	3	4	3	3	3	3	4
181	1	52	0	6	0	0	2	2		1	122	0	0	1	3	2	2	3	4	4	4	3	3	3	3	3	3	3	3	3																	2	4	3
2	1	57	0	7	0	0	3	4	2	1	180	0	0	1	3	3	2	2	4	4	4	3	2	4	3	2	3	3	3	3																	3	3	2
173	1	57	0	6	0	1	2	3	1	1	160	0	0	0	4	4	3	3	2	3	3	4	3	3	4	3	3	3	4	3																	3	3	2
348	1	70	1	4	0	0	2	2	2	1	228	0	1	1	3	4	4	4	3	3	3	4	4	4	4	3	4	4	3	4																	3	3	3
482	1	39	0	7	0	0	4	3	1	0	89	0	0	1	3	3	4	3	3	2	4	3	3	3	2	3	3	3	3	4																	3	3	4
457	1	48	0	9	0	1	3	4	2	0	96	0	1	1	3	2	3	3	3	4	3	3	4	3	3	4	3	3	3	4																	3	3	4
250	3	55	0	10	0	0	3	4	2	1	194	0	1	1	3	3	4	3	3	4	3	3	3	4	3	4	3	4	3	4	3	3	4	3	3	3	4	3	3	4	3	4	4	4	3	3	4	3	4
337	1	63	0	10	0	1	3	4	2	1	204	0	1	1	3	3	4	4	4	4	3	4	3	3	4	4	4	3	4	4																	2	3	4
543	1	54	0	10	0	1	3	4	2	0	168	0	1	1	4	4	4	3	3	3	3	3	4	4	3	4	3	3	3	4																	2	3	3
287	3	59	1	10	0	1	4	4	2	1	301	0	1	1	3	4	3	3	3	4	3	3	4	3	3	4	3	3	3	4	4	3	3	3	3	4	3	4	3	3	4	3	3	3	3	3	3	3	4
258	1	53	1	10	0	1	3	4	2	1	264	0	1	0	4	3	3	4	4	4	3	3	4	4	4	3	4	3	3	3																	3	3	2
347	1	46	1	10	0	1	3	4	2	1	156	0	1	1	4	3	4	4	4	4	3	3	3	4	3	4	4	4	3	4																	3	4	3
208	1	40	0	9	0	0	3	4	2	1	101	0	0	1	3	3	3	3	4	3	3	3	3	3	2	3	4	3	3	3																	3	3	3
63	4	58	0	8	0	1	2	3	1	1	124	0	1	1	3	3	3	2	3	3	4	4	3	4	3	3	4	3	3	3	4	4	3	4	3	3	4	3	3	4	3	3	2	3	3	3	3	2	4
257	1	52	0	10	0	1	4	4	2	1	53	0	0	1	3	4	4	4	4	3	4	4	3	4	4	3	4	4	3	4																	3	4	3
40	1	62	0	5	0	1	2	2		1	154	0	1	1	2	3	3	3	2	3	3	4	3	3	3	2	2	3	3	3																	3	3	2
259	1	49	0	10	0	1	3	4	2	1	84	0	1	1	3	4	4	3	3	4	3	4	3	3	3	3	4	4	3	4																	4	3	3
340	1	69	0	5	0	0	3	2	2	1	396	0	1	1	3	4	4	4	3	3	3	4	4	3	3	4	4	3	3	4																	3	3	2
13	3	45	0	7	0	0	3	3	1	1	111	0	1	1	3	4	4	4	3	3	3	3	4	4	3	3	4	3	4	4	2	3	3	3	3	3	3	2	2	3	2	3	3	3	3	3	3	3	2
261	1	75	1	10	0	1	3	3	1	1	264	0	1	1	4	4	4	4	3	3	4	4	4	4	3	3	4	4	3	4																	2	3	3
262	1	50	0	10	0	1	3	4	2	1	72	0	1	1	4	3	3	4	4	3	3	4	4	4	3	3	4	4	4	3																	3	3	3
425	1	65	0	5	0	0	2	2		0	89	0	0	1	3	3	4	3	3	3	2	3	3	4	3	3	2	3	3	3																	3	3	4
281	1	59	1	10	0	1	3	4	2	1	182	0	1	1	3	3	4	4	3	3	4	3	4	3	3	4	3	3	3	3																	3	3	3
275	1	62	0	10	0	0	3	4	2	1	240	0	1	0	3	4	3	3	4	3	3	3	4	3	2	3	3	3	2	3																	3	3	2
266	1	65	0	4	0	1	1	2	3	1	168	0	1	1	4	4	3	3	3	3	4	4	3	4	3	3	4	4	4	3																	3	2	3
292	2	48	0	9	0	0	3	4	2	1	144	0	1	1	3	3	4	4	4	4	3	3	4	4	3	3	4	4	3	4	3	3	4	3	3	3	3	3	3	3	3	4	4	4	3	3	3	4	3
373	1	57	0	10	0	0	3	4	2	1	75	0	1	0	4	3	3	4	4	3	3	4	3	2	3	4	3	4	3	4																	3	1	2
240	4	52	0	9	0	0	3	4	2	1	21	0	1	1	4	4	3	4	4	4	3	4	3	3	4	3	3	3	3	4	4	4	3	4	4	3	3	3	3	3	3	2	1	3	2	4	3	4	3
110	1	58	1	5	0	1	2	2	2	1	312	0	0	1	3	4	4	4	3	3	3	3	3	3	3	2	2	3	2	2																	3	3	3
60	1	65	1	6	0	1	2	2		1	168	0	1	1	3	2	3	4	3	3	4	3	2	3	3	2	3	3	2	2																	3	3	4
401	1	40	0	10	0	0	3	4	2	1	114	0	1	0	4	4	3	3	4	4	2	3	3	4	4	4	3	3	3	3																	3	2	3
49	2	57	0	8	0	1	3	3	1	1	132	0	1	1	3	3	4	3	3	4	3	3	2	3	3	3	4	3	4	3	2	3	3	2	4	3	3	2	3	3	3	2	3	3	4	3	3	2	4
30	4	58	0	9	0	1	2	3	1	1	98	0	1	1	3	4	4	3	3	4	4	4	3	4	4	3	4	4	3	4	4	3	2	3	3	4	3	4	4	3	3	4	3	3	3	3	3	3	4
286	1	55	1	10	0	0	3	4	2	1	264	0	0	0	3	3	4	4	3	3	3	4	3	3	4	3	3	4	3	3																	3	2	3
219	1	68	1	7	0	1	3	3	1	1	216	0	1	1	3	4	4	4	3	3	3	3	4	3	3	3	4	3	3	4																	3	3	3
398	1	58	0	10	0	1	4	3	1	1	264	0	0	0	4	4	3	3	4	4	3	3	4	4	4	3	4	3	3	3																	3	3	2
191	1	60	0	6	0	0	2	2	2	1	180	0	0	1	2	2	3	4	3	4	3	3	3	2	3	3	3	3	3	3																	2	4	3
557	3	58	0	8	0	1	3	4	4	0	138	0	1	1	3	4	4	4	4	4	3	3	2	4	3	4	4	4	4	4	3	3	3	3	3	3	3	2	2	4	3	4	3	2	3	3	2	2	3
453	1	45	0	8	0	1	3	4	2	0	125	0	0	0	3	3	4	3	3	2	3	3	2	3	3	3	3	4	3	3																	3	3	3
172	1	58	0	6	0	1	2	3	1	1	160	0	0	1	4	4	3	3	3	2	3	3	3	3	3	4	3	3	3	3																	4	3	3
325	1	65	1	4	0	1	2	2	2	1	228	0	1	1	3	3	4	4	3	3	3	4	3	4	4	4	3	3	4	4																	3	2	3
108	3	63	1	6	0	1	3	4	2	1	252	0	1	1	3	3	3	3	4	3	4	3	3	3	3	3	4	3	4	4	3	2	2	3	2	3	3	3	3	3	2	2	2	3	2	3	2	2	3
98	1	70	0	2	0	0	2	1	2	1	216	0	0	1	2	3	2	3	3	3	3	3	3	4	4	2	3	3	3	4																	2	2	4
103	1	50	0	7	0	1	3	3	1	1	84	0	1	0	3	4	4	3	4	3	3	3	3	3	3	3	3	2	3	3																	4	3	3
503	4	30	0	9	0	1	3	3	1	0	110	0	1	1	4	3	3	4	4	4	4	3	3	3	4	4	4	3	3	3	2	3	4	3	2	3	3	3	3	3	2	3	4	3	3	3	4	3	3
102	4	64	0	5	0	0	3	2	2	1	156	1	1	1	3	3	4	4	3	4	3	3	3	3	3	2	4	3	3	4	3	4	3	2	1	4	3	3	3	3	3	3	2	2	2	3	3	2	3
447	4	57	0	7	0	1	3	3	1	0	138	0	1	1	3	4	4	3	3	4	3	3	3	3	3	4	3	3	3	3	2	3	3	3	3	3	3	3	3	3	3	4	3	3	3	3	3	3	4
142	1	63	0	5	0	1	2	2		1	197	0	0	0	3	3	3	2	2	3	4	4	3	3	2	3	3	4	3	3																	3	3	3
71	1	57	0	6	0	1	2	3	1	1	56	0	0	1	4	4	3	3	4	3	3	2	4	4	4	3	4	3	3	3																	4	2	3
229	1	38	0	10	0	0	4	4	2	1	48	0	0	1	4	4	3	4	4	3	3	4	4	4	4	3	4	4	3	4																	3	3	2
205	1	49	0	8	0	0	3	4	2	1	101	0	0	0	2	4	3	3	3	2	3	3	3	2	3	3	3	3	2	3																	4	3	3
157	1	48	0	8	0	1	4	4	2	1	132	0	0	1	4	3	3	3	3	4	3	3	3	3	4	3	3	3	4	3																	4	3	3
462	1	38	0	7	0	0	3	4	2	0	77	0	0	1	3	3	3	2	3	3	3	2	3	3	3	2	2	3	4	3																	3	3	4
461	1	69	0	5	0	1	1	2		0	196	0	0	1	4	3	3	4	3	3	3	4	3	3	2	4	3	3	3	3																	3	3	3
1	1	67	1	4	0	0	2	2	2	1	300	0	0	1	2	4	3	4	4	4	4	4	3	3	4	4	3	4	3	3																	2	3	3
304	1	29	1	10	1	1	4	4		1	182	0	1	1	4	3	4	4	3	4	4	3	4	3	4	3	4	3	4	4																	3	3	4
536	1	38	0	10	0	0	4	4	2	0	77	0	0	1	3	4	3	4	3	3	4	3	3	4	3	3	4	3	3	4																	3	4	3
544	1	47	0	10	0	1	3	3	1	0	84	0	1	1	3	4	3	4	3	4	4	3	3	4	3	4	4	4	3	4																	3	2	3
305	1	55	0	10	0	1	3	4	1	1	143	0	1	1	4	3	4	3	4	3	4	4	3	4	4	3	4	4	4	4																	3	2	2
463	1	39	0	9	0	1	4	3	1	0	137	0	0	1	3	3	4	4	4	4	3	4	3	3	3	3	4	4	4	4																	3	3	3
570	4	50	0	8	0	1	3	4	3	0	134	0	1	1	4	4	3	3	3	3	3	4	3	3	3	3	4	4	3	4	3	4	3	3	2	3	4	3	3	3	3	3	4	3	3	3	3	2	3
396	1	70	0	10	0	0	3	2	2	1	300	0	0	0	3	4	4	3	3	4	4	4	3	3	4	3	3	4	3	4																	3	2	1
471	1	58	0	9	0	1	3	4	2	0	142	0	0	1	4	3	3	3	4	3	3	2	3	3	3	4	3	3	4	3																	3	3	4
466	4	59	0	7	0	0	4	4	2	0	150	0	1	1	4	3	3	3	3	4	3	3	4	3	3	3	4	3	3	4	3	3	4	3	3	3	2	3	3	3	3	3	3	3	3	3	3	3	4
512	4	75	0	4	0	1	1	2	2	0	240	0	1	1	4	4	3	3	3	4	4	3	4	4	3	4	4	3	4	3	4	3	4	4	3	3	3	3	4	3	3	3	4	3	3	3	3	3	3
566	3	55	0	8	0	1	3	4	2	0	126	0	1	1	3	4	4	4	3	3	3	2	2	3	3	3	4	4	4	4	3	3	3	2	2	3	2	3	3	3	3	2	2	3	2	3	2	2	3
494	1	52	0	9	0	0	4	4	2	0	196	0	0	0	4	4	3	3	4	4	3	3	4	3	3	4	3	3	3	3																	3	3	3
133	3	48	0	8	0	0	3	4	2	1	103	0	1	1	4	4	3	4	4	3	4	4	4	3	4	4	4	3	4	4	4	3	3	3	3	3	4	3	3	4	3	3	3	4	3	3	3	3	3
493	1	59	1	10	0	1	4	4	2	0	312	0	1	1	4	3	3	4	4	3	3	4	3	3	4	3	3	3	4	4																	3	2	3
445	4	57	0	8	0	1	3	3	1	0	125	0	1	1	4	3	3	3	3	4	3	4	3	3	4	4	4	3	3	3	2	3	4	3	3	3	3	3	3	3	4	4	3	3	3	3	3	3	3
460	1	52	0	9	0	1	3	4	2	0	94	0	1	1	3	3	3	2	3	3	4	3	3	2	3	3	2	4	3	3																	3	4	3
92	1	67	0	3	0	0	2	2	2	1	216	0	0	1	2	4	3	4	3	3	3	3	3	3	3	3	2	2	4	3																	3	3	3
442	1	40	0	8	0	0	4	4	2	0	92	0	1	1	3	4	4	3	3	2	3	3	4	4	3	4	3	3	2	4																	3	4	3
68	1	55	0	7	0	1	3	3	1	1	176	0	0	1	3	2	2	2	3	3	3	2	2	3	2	3	2	2	3	3																	3	3	4
130	4	52	0	8	0	1	3	3	1	1	111	0	1	1	4	3	3	2	3	3	4	4	3	4	3	3	4	3	3	3	4	3	4	3	3	4	4	3	4	4	3	4	3	4	4	3	3	2	4
146	1	52	1	4	0	1	3	3	1	1	240	0	0	0	3	3	3	3	4	4	3	2	4	3	4	3	3	3	3	4																	3	3	2
438	4	45	0	7	0	1	4	4		0	82	0	1	1	4	3	3	3	3	4	3	3	3	3	4	3	3	3	3	3	2	3	4	3	3	2	3	4	3	2	3	3	3	3	4	3	3	3	4
83	1	48	1	8	0	0	3	4	2	1	90	0	0	0	4	3	3	3	4	4	4	4	3	3	3	3	4	4	3	4																	3	3	3
203	1	60	1	8	0	1	3	3	1	1	120	0	0	1	3	4	3	3	4	3	3	3	3	3	4	4	3	3	3	3																	3	3	4
239	1	70	1	5	0	1	3	2		1	360	0	1	1	3	3	4	3	3	4	3	3	3	4	3	3	3	3	4	4																	3	3	3
166	1	43	0	6	0	0	3	3	1	1	120	0	1	1	4	4	3	3	3	4	3	3	3	3	4	4	4	4	3	3																	3	3	4
283	1	55	0	10	0	0	3	4	2	1	132	0	1	1	3	3	2	2	2	3	2	2	3	2	2	2	1	2	2	4																	2	3	3
210	1	68	0	2	0	0	2	2		1	204	0	0	0	4	3	3	3	3	3	4	4	4	4	4	3	3	4	4	3																	4	3	3
456	4	62	0	5	0	1	3	2	2	0	180	1	1	1	3	3	4	4	3	4	4	3	3	3	3	2	4	2	3	4	4	4	3	2	1	4	3	3	3	3	3	3	2	2	2	3	3	2	3
430	3	57	0	4	0	0	3	2		0	140	0	1	1	4	4	3	3	3	3	3	3	4	4	3	3	3	4	3	3	3	2	2	4	3	4	3	3	3	3	3	3	3	3	3	3	3	2	3
538	1	62	0	4	0	0	2	2	2	0	86	0	0	0	3	3	4	4	4	4	4	4	3	3	4	4	3	4	3	4																	2	3	2
117	1	60	0	8	0	0	2	3	1	1	144	0	0	0	3	4	4	4	3	3	3	3	4	4	3	4	3	3	4	4																	3	3	2
427	4	55	0	7	0	1	4	3	1	0	122	0	1	1	3	3	4	3	3	3	3	4	3	2	2	3	3	4	4	4	3	4	4	3	3	3	3	3	4	3	3	3	3	3	2	3	3	3	3
221	2	75	0	3	0	1	1	2	3	1	360	0	1	1	3	4	4	4	4	3	4	4	3	4	4	4	4	3	4	3	3	3	4	4	3	4	4	3	3	3	3	2	2	3	3	3	3	3	2
252	1	54	0	9	0	1	3	4	2	1	204	0	1	1	4	4	4	3	3	3	4	3	3	3	3	4	4	3	3	3																	3	3	2
393	1	46	0	10	0	0	3	4	2	1	149	0	1	0	4	4	3	4	4	3	3	3	4	4	3	3	4	3	3	3																	2	3	3
423	4	38	0	10	0	1	3	3	1	0	105	0	1	1	3	3	3	4	4	4	4	4	3	3	3	3	3	3	4	3	2	2	3	3	3	3	2	3	3	3	3	2	3	3	3	3	4	4	3
354	1	65	0	10	0	0	3	4	2	1	144	0	1	1	3	3	4	4	3	3	3	4	3	3	4	3	3	4	3	4																	2	3	3
247	3	48	0	8	0	1	3	4	2	1	101	0	1	1	3	4	4	3	3	4	3	3	4	3	3	3	3	3	3	3	3	2	3	2	3	3	3	3	3	3	2	3	3	3	3	3	2	3	3
342	1	42	1	10	0	0	3	4	2	1	84	0	0	1	4	3	3	4	4	3	3	3	4	4	3	4	4	3	3	4																	2	3	3
180	3	53	0	10	0	1	3	4	2	1	149	0	1	1	3	4	4	4	4	4	3	3	3	4	3	4	4	4	4	4	3	3	3	3	3	3	3	2	3	4	3	4	3	2	3	3	2	2	3
137	1	43	0	8	0	0	3	4	2	1	153	0	0	1	3	4	3	4	3	3	3	4	3	4	2	3	3	3	3	3																	3	3	3
5	3	67	0	8	0	1	2	3	1	1	276	0	1	1	4	4	4	4	3	3	3	3	4	3	4	3	3	3	3	3	3	4	3	3	3	3	3	3	3	3	2	3	2	4	4	4	3	2	3
392	1	38	0	10	0	0	4	3	1	1	96	0	0	1	4	3	3	4	4	4	2	3	3	4	3	2	2	3	3	4																	2	2	3
140	3	62	0	6	0	1	2	2		1	161	0	1	1	2	3	3	4	4	4	3	3	4	3	4	3	3	2	4	3	3	3	2	3	3	4	3	3	3	4	3	3	3	4	3	3	3	3	3
145	1	54	1	4	0	1	3	3	1	1	240	0	0	1	3	3	3	3	3	4	4	3	3	3	2	3	4	4	3	4																	3	3	2
483	4	59	0	10	0	1	3	4	2	0	161	0	1	1	3	4	4	3	3	4	4	3	4	3	4	3	2	3	3	4	3	3	4	3	3	4	2	3	3	3	4	3	3	3	2	3	2	3	4
20	1	67	0	6	0	0	2	2	2	1	231	0	0	0	3	4	4	3	3	2	3	4	3	4	3	3	3	3	3	3																	2	3	3
296	2	65	0	6	0	0	2	2	2	1	180	0	1	1	3	3	4	4	4	3	3	4	4	4	3	4	4	3	4	4	4	4	3	3	3	4	3	3	4	3	3	3	3	3	3	4	3	4	3
177	1	60	0	6	0	0	2	2		1	180	0	0	1	2	2	2	3	4	3	4	4	3	3	3	4	3	3	3	3																	2	4	3
255	1	69	1	10	0	1	4	2	2	1	384	0	1	1	3	3	4	4	3	3	4	4	3	3	4	4	3	3	4	4																	4	3	4
298	1	56	0	9	0	1	3	4	2	1	74	0	1	1	4	3	4	3	4	3	4	3	3	4	3	3	4	3	3	3																	4	3	3
549	1	55	1	10	0	1	3	4	2	0	168	0	0	0	3	4	3	4	3	4	3	4	4	4	3	4	3	3	3	3																	2	2	3
333	1	59	1	10	0	1	3	4	2	1	252	0	1	1	3	3	4	4	4	3	4	3	3	3	4	3	4	3	3	4																	3	3	2
164	3	61	0	7	0	0	3	3	1	1	140	0	1	1	4	3	3	3	4	3	2	3	4	3	3	3	3	2	3	3	3	3	2	3	4	3	3	3	3	3	4	3	2	3	3	3	3	3	3
467	4	48	0	7	0	0	4	4	2	0	122	0	1	1	3	3	3	3	4	3	3	2	3	3	4	3	3	3	3	3	4	3	3	3	3	3	3	3	3	4	3	3	3	3	3	3	4	3	2
351	1	46	1	10	0	1	3	4	2	1	96	0	1	1	3	3	3	4	4	3	3	4	4	4	3	3	4	4	4	3																	3	2	3
264	1	39	1	9	0	0	4	3	1	1	180	0	1	1	4	4	4	4	3	3	4	4	4	3	4	4	3	4	4	4																	3	2	3
330	1	62	1	9	0	1	3	3	2	1	240	0	1	1	3	3	4	3	3	4	4	4	3	3	4	3	4	4	3	4																	3	3	3
297	1	59	0	10	0	0	3	3	1	1	252	0	1	0	3	4	3	3	3	4	3	3	3	4	4	3	3	3	3	4																	3	3	3
465	3	56	0	9	0	1	3	4	2	0	174	0	1	1	3	2	3	3	4	4	3	3	3	2	3	3	4	3	3	3	3	3	3	4	3	3	3	3	4	3	2	3	3	3	3	3	2	3	3
316	1	46	1	10	0	0	3	4	2	1	168	0	1	1	4	3	3	4	4	4	3	3	4	3	4	4	4	3	4	4																	3	2	3
374	1	58	0	10	0	0	4	4	2	1	192	0	1	0	4	3	3	4	4	3	3	4	4	3	3	4	3	3	4	4																	2	3	3
531	1	69	1	4	0	1	3	2	2	0	324	0	1	1	3	4	4	3	4	3	4	3	3	4	3	3	3	4	3	4																	4	3	3
360	4	46	0	9	0	0	3	4	1	1	180	0	1	1	3	3	4	3	3	4	4	3	4	3	3	4	4	4	3	4	4	4	3	2	3	2	2	2	3	4	4	4	3	3	2	3	3	2	3
282	1	62	0	10	0	0	3	4	2	1	302	0	1	0	2	2	1	2	3	3	2	3	3	2	3	3	2	2	3	4																	3	3	2
149	1	42	0	9	0	1	3	4	2	1	64	0	0	1	3	4	4	4	3	4	4	4	3	3	4	3	4	3	3	3																	2	2	3
575	1	30	0	5	0	0	4	2		0	40	1	0	1	4	4	4	4	3	4	4	4	3	4	3	3	4	4	3	4																	3	2	4
338	1	49	1	10	0	1	3	4	2	1	180	0	1	1	3	3	3	4	4	3	3	3	4	3	4	4	4	3	4	4																	3	4	3
381	1	57	0	10	0	0	3	4	2	1	72	0	1	0	3	3	4	4	3	3	4	4	3	3	4	4	3	3	3	4																	3	4	2
399	1	52	0	10	0	0	3	4	2	1	120	0	1	0	4	3	3	4	4	4	3	3	4	4	3	3	4	4	3	4																	2	4	3
352	1	52	0	10	0	1	2	2	2	1	62	0	1	1	3	3	4	3	3	4	3	3	4	3	3	4	3	4	3	4																	2	3	2
357	1	59	1	10	0	1	3	4	2	1	240	0	1	1	4	3	3	4	4	4	3	4	4	3	4	4	4	4	3	4																	3	3	2
488	1	60	0	7	0	1	2	3	1	0	156	0	0	1	2	3	4	3	3	3	3	3	2	3	3	3	2	4	3	3																	3	3	4
546	1	66	0	4	0	1	1	2	2	0	360	0	1	1	4	4	3	4	4	4	3	4	3	4	4	3	4	4	4	3																	3	2	2
514	1	49	1	10	0	1	3	4	2	0	84	0	1	1	3	4	4	4	3	4	4	4	3	3	4	4	3	4	4	4																	3	3	3
353	1	51	0	10	0	0	4	4	2	1	38	0	0	0	3	3	4	4	3	4	4	4	3	4	3	4	4	3	4	4																	2	3	2
86	1	59	1	6	0	0	3	3	2	1	294	0	0	1	3	3	4	4	4	3	3	3	3	4	3	4	3	4	4	3																	3	3	3
339	1	44	1	10	0	1	4	4	2	1	60	0	1	0	4	4	4	3	4	4	4	3	4	4	4	3	3	4	4	3																	3	3	3
391	2	57	0	10	0	1	3	2	2	1	126	0	1	0	4	4	3	4	4	4	3	2	3	3	4	4	3	3	4	3	3	3	3	3	2	3	3	3	4	4	4	3	3	4	3	2	3	3	2
370	1	50	0	10	0	0	4	4	2	1	32	0	1	1	3	3	4	4	4	3	3	4	2	3	3	4	3	3	2	4																	4	3	4
454	4	52	0	7	0	1	3	4	2	0	120	0	1	1	4	3	3	4	3	3	3	4	3	3	3	4	3	4	3	3	3	4	3	3	2	3	4	3	3	3	4	3	3	3	3	3	3	3	4
118	1	70	0	5	0	1	2	2	3	1	276	0	0	1	3	3	3	4	3	4	3	3	3	3	2	4	3	3	3	4																	2	4	4
111	1	73	0	2	0	0	2	1		1	204	0	0	1	3	3	3	2	2	4	4	4	3	3	3	4	3	3	3	3																	3	2	3
47	1	53	0	8	0	1	3	3	1	1	144	0	0	1	3	3	2	3	3	3	3	2	3	3	4	3	3	2	4	4																	3	3	4
592	2	22	1	7	1	1	4	4		0	72	0	1	0	2	3	1	1	1	3	1	1	2	1	2	2	3	2	4	4	2	3	1	1	1	3	1	1	2	1	2	2	3	2	4	4	1	2	2
473	1	21	1	8	1	1	4	4		0	84	0	0	1	3	3	2	4	3	4	3	3	3	3	3	3	3	2	3	3																	3	3	3
344	1	45	1	10	0	0	4	4	2	1	192	0	1	1	3	3	4	3	3	3	4	4	3	3	3	4	3	3	3	4																	3	3	3
155	1	48	0	8	0	0	3	4	2	1	153	0	0	1	4	3	4	4	4	3	3	3	3	3	4	4	4	4	3	3																	4	3	3
583	3	43	0	4	0	0	3	3	2	0	80	0	1	0	3	4	3	3	3	3	4	4	4	4	3	3	4	3	3	3	4	4	4	4	4	4	3	3	4	4	4	4	4	3	4	4	3	4	3
402	1	55	1	10	0	0	3	4	2	1	108	0	0	0	4	3	4	4	3	4	4	3	3	4	3	4	4	3	3	4																	3	3	3
533	1	38	0	10	0	0	3	4	2	0	36	0	0	1	3	4	4	4	3	3	4	4	3	3	3	4	3	3	3	4																	2	3	3
501	1	62	1	10	0	0	4	4	2	0	250	0	1	1	4	3	4	4	3	4	4	3	3	4	3	3	4	4	4	4																	3	3	4
115	2	56	0	8	0	1	3	3	2	1	128	0	1	0	3	3	4	3	3	3	4	4	3	3	3	4	4	3	4	4	3	4	3	4	3	3	3	3	3	2	3	3	3	3	3	3	4	4	4
406	1	45	0	10	0	0	3	4	2	1	48	0	1	0	3	3	4	4	4	3	3	4	4	3	3	4	4	3	3	4																	3	1	3
336	1	68	0	4	0	1	1	2	3	1	168	0	1	1	4	4	4	4	4	3	4	4	4	3	3	3	4	4	3	3																	4	4	2
290	1	65	0	3	0	1	2	2		1	180	0	0	0	4	4	3	4	3	3	2	3	2	4	3	2	4	3	3	3																	3	3	2
459	1	43	1	8	0	0	4	4	2	0	113	0	0	1	4	3	3	2	3	3	3	2	3	3	3	4	3	3	4	3																	3	3	3
246	1	53	1	4	0	1	3	3	1	1	240	0	0	0	3	3	4	3	3	4	4	3	3	4	3	3	4	3	3	4																	3	3	2
194	1	39	0	9	0	0	4	3	1	1	76	0	0	0	3	3	3	2	4	3	3	2	3	3	4	3	3	3	4	4																	3	2	4
132	1	43	0	9	0	1	4	4	2	1	65	0	0	1	4	3	3	2	3	3	3	4	3	4	3	3	3	4	4	3																	3	3	4
589	5	53	0	8	0	1	4	5	2	0	92	1	1	1	3	3	2	2	2	3	1	1	3	3	3	3	1	2	1	4	2	2	3	2	1	3	1	1	3	3	3	2	3	2	3	4	3	3	3
586	4	48	1	7	0	1	3	4	3	0	192	0	1	0	3	3	4	2	2	3	2	3	3	3	3	3	2	2	2	4	2	3	3	3	2	3	1	2	3	3	2	2	2	3	2	3	2	2	3
511	1	52	0	10	0	1	3	4	2	0	180	0	1	1	3	4	4	4	3	3	4	4	4	4	3	4	4	4	3	4																	2	2	2
57	1	69	1	5	0	1	2	2		1	240	0	0	0	3	3	3	3	4	3	3	4	3	3	4	3	4	4	4	3																	3	3	4
468	4	41	0	7	0	0	4	4	2	0	106	0	1	1	3	3	3	3	4	3	3	2	3	3	3	3	2	3	3	3	4	3	3	4	3	3	3	4	3	3	3	4	3	2	3	3	3	3	3
165	3	62	0	6	0	1	3	3	1	1	150	0	1	1	4	3	3	3	2	3	4	3	3	3	3	4	3	3	3	3	3	2	3	3	3	4	3	2	3	3	3	3	4	3	3	3	3	2	4
89	2	68	1	3	0	0	3	2	2	1	306	0	1	1	4	4	4	3	3	4	3	4	4	4	3	3	3	4	4	3	4	3	3	4	3	4	2	3	2	3	3	3	3	3	3	4	2	2	4
69	1	44	0	9	0	0	3	4	2	1	113	0	1	1	4	3	3	3	4	3	4	3	2	3	3	4	3	4	3	3																	3	3	4
24	1	45	0	8	0	0	3	3	1	1	90	0	0	0	2	2	4	3	3	3	3	4	3	3	3	4	4	3	3	3																	3	3	3
332	1	67	0	4	0	1	2	2	2	1	216	0	1	1	4	4	4	3	3	3	4	4	3	3	4	4	4	3	4	3																	3	3	4
54	1	59	1	8	0	1	3	3	1	1	214	0	1	1	3	4	3	3	3	4	3	3	3	4	3	3	3	3	3	4																	3	3	4
451	3	52	0	10	0	1	3	3	1	0	114	0	1	1	4	3	4	3	3	3	3	3	3	4	4	3	3	4	3	3	3	3	3	2	3	2	3	3	4	3	4	2	3	3	3	3	2	2	3
470	4	42	0	8	0	0	3	4	2	0	94	0	1	1	3	3	3	4	3	3	3	2	2	3	3	3	3	2	3	3	3	3	2	3	4	3	3	3	3	4	3	3	4	3	3	3	4	3	3
569	1	60	0	7	0	1	2	3	1	0	173	0	1	1	3	4	3	2	3	3	3	2	3	3	3	3	2	3	3	4																	3	3	4
568	3	58	0	8	0	1	3	4	4	0	128	0	1	1	3	4	4	3	4	4	4	4	3	3	3	4	3	3	3	4	3	3	3	3	3	3	3	3	4	3	2	3	3	3	3	3	2	2	3
498	1	42	1	9	0	0	3	4	2	0	77	0	1	1	3	3	4	4	3	3	4	4	3	4	4	3	4	4	3	4																	3	4	3
80	1	59	1	6	0	1	3	4	2	1	312	0	0	1	2	4	3	4	3	3	3	3	3	3	3	3	3	2	3	3																	3	3	3
564	3	59	1	7	0	1	4	4	2	0	180	0	1	1	3	3	2	4	3	4	3	3	3	3	3	2	2	4	3	3	3	3	3	2	2	3	2	4	3	3	3	3	3	2	3	3	3	2	3
585	4	59	0	9	0	1	3	4	2	0	360	1	1	0									1	1	1	1	1	1	1		4	4	4	4	4	4	4	4	4	4	4	4	4	4	4	4	3	3	2
520	1	44	0	10	0	1	3	4	2	0	264	0	1	1	4	4	4	3	3	3	4	4	4	3	3	4	4	4	3	3																	3	2	2
558	1	68	0	5	0	1	2	2		0	240	0	1	1	2	4	3	3	3	2	3	4	2	3	3	4	3	3	4	3																	3	3	3
576	3	31	1	5	1	0	4	1		0	45	0	1	1	4	4	4	2	2	4	4	4	2	3	2	2	3	3	2	3	3	3	3	2	2	4	4	4	2	3	2	2	3	3	3	2	2	2	2
559	1	54	0	9	0	1	3	4	2	0	106	0	0	1	3	3	2	3	3	3	2	3	3	3	4	3	3	4	3	4																	3	3	3
94	1	52	1	3	0	0	2	1	3	1	120	0	0	1	4	4	4	3	3	3	4	4	3	2	4	3	3	3	3	3																	4	3	3
487	1	65	0	7	0	0	3	2		0	240	0	0	1	3	3	3	3	2	3	4	4	4	4	3	3	3	3	3	2																	3	2	3
249	1	49	0	9	0	0	3	4	2	1	192	0	1	1	4	3	3	4	4	4	4	3	3	4	4	3	3	4	4	3																	3	4	3
593	4	80	0	2	0	1	3	5	1	0	120	0	1	0	3	3	4	2	2	3	2	2	3	2	2	2	2		2	4	2	3	3	3	2	3	1	2	3	3	2	2	2	3	2	3	2	2	3
10	1	56	0	3	0	1	3	3	2	1	276	0	1	0	3	3	4	4	3	3	3	3	3	2	2	4	3	4	3	4																	3	4	3
553	1	52	0	10	0	1	3	4	2	0	180	0	1	1	4	4	4	4	3	3	3	3	4	3	4	3	3	4	3	3																	3	3	2
135	1	70	0	4	0	0	2	2		1	218	0	0	1	4	3	2	3	4	3	3	3	3	3	4	3	3	3	4	3																	2	3	3
532	4	58	0	8	0	1	3	3	1	0	137	0	1	1	4	3	3	3	4	3	3	3	3	3	4	3	3	3	3	3	2	3	4	3	3	3	3	2	3	3	3	4	3	3	3	3	3	3	4
302	3	41	0	7	0	0	3	4	2	1	98	0	1	1	3	4	4	3	4	4	3	3	4	3	4	3	3	2	3	4	3	4	3	3	3	2	3	2	2	3	2	2	3	3	3	3	3	4	3
50	1	47	0	9	0	0	4	4	2	1	77	0	0	0	3	3	4	3	3	2	3	4	4	3	4	3	3	4	3	3																	3	2	3
67	1	45	0	8	0	0	3	4	2	1	113	0	1	1	4	3	3	4	3	3	3	4	3	3	3	4	3	4	3	3																	3	3	4
6	1	65	0	9	0	0	3	4	2	1	276	0	0	1	4	3	3	3	3	3	3	3	3	4	4	4	3	3	4	4																	2	3	3
23	1	42	0	8	0	0	3	3	1	1	90	0	0	0	2	2	4	3	3	3	4	3	3	3	4	4	3	3	3	3																	3	2	2
176	1	58	1	9	0	1	4	4	2	1	120	0	0	1	2	3	4	3	3	3	3	4	4	4	4	4	3	4	4	2																	3	3	3
450	4	54	0	9	0	1	3	4	2	0	106	0	1	1	3	4	4	3	3	2	3	3	2	3	2	3	3	4	3	4	3	3	4	3	3	3	3	4	3	3	2	3	3	4	3	3	4	4	3
345	1	50	1	10	0	1	3	4	2	1	72	0	1	1	3	3	4	4	4	3	4	4	3	4	4	4	3	3	4	4																	2	3	3
224	1	70	0	2	0	0	2	1	3	1	384	0	1	1	4	3	4	4	3	4	3	4	4	3	3	4	4	4	3	4																	3	2	2
434	4	28	0	10	1	1	4	3		0	125	0	1	1	4	3	3	3	4	4	3	3	4	3	3	3	3	3	4	3	2	3	4	3	3	3	4	3	3	3	3	4	3	3	4	3	4	4	3
540	1	28	0	10	1	1	4	4		0	240	0	1	0	3	4	4	4	3	3	2	2	4	4	3	4	4	3	4	4																	4	3	3
539	3	42	0	10	0	0	3	4	2	0	53	0	1	1	4	3	4	3	4	3	3	3	4	3	3	3	3	4	3	3	4	4	3	3	4	4	3	4	3	3	4	3	3	4	3	4	4	3	2
303	1	52	1	10	0	0	3	3	1	1	89	0	1	0	3	3	4	3	3	4	3	3	4	3	3	4	2	3	3	3																	3	4	3
230	1	50	0	8	0	1	2	3	1	1	96	0	1	1	3	4	4	3	3	4	3	3	4	4	3	4	4	3	4	4																	3	2	3
253	2	40	1	9	0	0	3	4	2	1	48	0	1	1	3	3	4	4	3	3	3	4	3	4	3	3	4	3	3	4	3	4	3	3	4	3	3	3	3	3	3	2	2	3	3	4	4	3	4
506	4	58	0	8	0	1	3	3	1	0	125	0	1	1	4	3	3	3	4	3	3	4	3	3	2	3	3	4	3	3	3	3	3	2	2	3	3	4	3	3	4	3	3	3	3	3	3	3	2
534	1	35	0	9	0	0	3	4	2	0	72	0	1	1	3	4	4	3	3	4	3	4	4	3	3	4	3	3	3	4																	3	4	3
248	1	49	0	10	0	0	3	4	2	1	132	0	0	1	3	4	4	3	4	4	3	4	4	4	3	4	4	3	4	4																	3	2	3
390	1	48	0	10	0	0	4	4	2	1	192	0	0	0	3	4	4	3	3	4	4	3	3	4	4	3	3	4	4	4																	3	4	2
497	4	48	0	10	0	0	4	4	2	0	122	0	1	1	4	3	4	4	3	3	4	4	4	4	3	4	4	3	3	4	4	4	3	2	3	4	4	3	4	4	4	3	4	3	3	3	3	2	3
3	1	59	0	5	0	1	3	4	2	1	216	0	0	1	4	3	3	3	4	3	4	3	3	3	3	2	2	3	2	4																	2	3	3
76	4	48	0	8	0	1	3	3	1	1	149	0	1	1	4	4	3	4	3	3	2	3	3	3	4	4	3	4	3	3	4	4	3	3	3	4	3	3	4	3	3	2	3	4	3	3	3	3	4
171	3	48	0	7	0	0	3	3	1	1	98	0	1	1	2	3	4	3	3	3	3	3	4	4	4	3	3	3	4	3	2	3	3	3	3	3	3	3	4	3	3	3	3	3	4	3	3	3	2
189	1	39	0	7	0	0	4	4	2	1	70	0	0	0	3	3	4	3	3	2	3	4	4	4	3	3	3	3	3	3																	4	4	3
41	1	75	1	5	0	1	2	2		1	310	0	0	0	3	3	2	4	4	3	4	3	3	4	4	4	3	3	4	3																	3	2	3
422	4	56	0	7	0	1	3	3	1	0	137	0	1	1	3	4	4	3	3	4	3	3	3	3	3	4	3	3	3	3	2	3	3	2	3	3	3	3	2	3	3	4	3	3	3	3	3	3	4
126	1	49	0	9	0	0	3	3	1	1	186	0	0	1	4	4	4	4	3	4	4	4	3	3	4	4	4	3	3	3																	3	3	3
167	1	42	0	6	0	0	3	3	1	1	120	0	1	1	3	3	2	2	3	2	4	3	3	3	3	2	2	3	2	3																	3	3	3
522	3	60	1	8	0	1	3	3	1	0	156	0	1	1	3	3	3	4	4	3	3	4	3	3	2	4	4	3	4	3	2	3	3	3	4	3	3	3	4	3	3	3	2	3	3	3	3	3	3
39	1	43	0	8	0	1	3	3	1	1	87	0	0	1	4	3	3	4	3	3	3	4	3	4	3	3	3	4	3	3																	3	4	3
489	1	62	0	7	0	1	2	3	1	0	122	0	0	1	2	3	3	4	3	3	4	2	3	3	4	3	2	4	3	3																	3	4	3
28	3	64	0	6	0	1	2	2		1	180	0	1	1	3	3	2	3	3	2	3	3	2	3	3	3	4	3	3	2	4	3	3	2	3	3	3	4	3	3	3	4	3	3	2	3	3	2	4
218	1	62	0	7	0	1	1	3	2	1	84	0	1	1	3	3	4	4	3	3	4	3	3	3	2	3	3	4	3	4																	3	3	3
484	4	55	0	9	0	1	3	3	1	0	154	0	1	1	4	4	3	3	3	4	3	3	3	2	3	3	2	4	3	4	3	4	3	3	3	3	4	3	3	3	2	3	4	3	3	3	3	3	4
530	4	58	1	10	0	1	3	4	2	0	206	0	1	1	3	4	4	3	3	4	4	3	3	4	3	3	4	3	3	4	3	4	3	3	4	3	3	4	3	3	3	4	3	3	3	4	3	3	4
554	1	72	0	3	0	1	1	2	2	0	288	0	1	1	4	4	4	3	4	4	4	4	3	4	3	3	4	3	3	3																	3	3	3
437	1	46	0	8	0	1	3	4	2	0	102	0	0	1	3	3	4	4	3	3	3	3	2	3	3	3	4	3	3	3																	3	3	3
9	1	65	1	5	0	0	2	3	1	1	180	0	1	1	3	3	3	4	4	2	3	2	3	3	3	3	3	3	2	4																	3	3	3
446	4	62	0	6	0	1	3	3	2	0	218	1	1	1	3	4	4	3	3	3	3	4	3	3	3	3	4	3	4	4	4	3	4	3	3	4	3	3	3	3	4	3	3	3	3	3	3	2	3
435	4	58	0	7	0	0	3	3	1	0	149	0	1	1	3	4	4	3	3	4	4	4	3	3	3	3	3	4	3	3	4	3	2	3	3	3	3	3	3	3	3	3	4	3	3	3	3	4	3
572	1	46	0	9	0	1	3	3	1	0	63	0	0	1	3	2	3	3	3	2	3	3	2	2	3	3	3	3	3	3																	3	3	3
356	1	52	1	10	0	1	3	4	2	1	180	0	1	1	4	4	3	3	4	4	4	4	3	4	4	4	3	4	4	3																	3	3	3
235	1	70	0	3	0	1	1	2	2	1	324	0	1	1	4	4	3	3	3	3	3	4	4	4	4	3	4	4	4	3																	2	3	3
309	1	65	1	6	0	0	4	2	2	1	228	0	1	1	3	3	4	4	3	4	3	3	4	4	3	3	4	4	3	4																	3	3	3
476	4	55	0	7	0	1	3	4	2	0	96	1	1	1	2	3	4	3	3	3	3	2	3	4	3	2	3	3	3	3	2	3	4	3	2	3	3	3	3	2	3	3	4	3	2	3	3	2	3
273	1	62	0	9	0	0	3	2	2	1	209	0	1	1	3	3	4	3	3	4	3	3	3	4	3	3	3	3	3	3																	4	3	4
369	1	54	0	10	0	0	3	4	2	1	40	0	1	0	4	4	3	3	4	4	4	3	3	4	4	3	4	3	3	3																	2	4	2
311	1	73	0	2	0	0	1	1	2	1	324	0	1	1	4	4	4	4	4	3	3	4	4	3	3	4	3	4	4	4																	3	4	3
17	1	49	0	8	0	1	4	4	2	1	132	0	0	1	2	3	4	3	3	3	3	4	4	4	4	4	3	3	3	3																	3	3	4
496	1	44	0	10	0	0	4	4	2	0	60	0	1	1	3	3	4	3	3	4	4	3	3	4	4	4	3	3	4	4																	3	3	4
75	4	54	0	9	0	1	3	3	1	1	101	0	1	1	3	4	3	4	4	3	3	4	4	3	4	3	3	4	3	3	3	3	2	3	4	4	4	3	3	3	4	3	3	2	4	3	3	3	4
211	1	61	0	4	0	0	2	2		1	192	0	0	0	4	4	4	4	3	3	4	4	4	4	3	3	3	3	4	3																	4	4	3
256	1	62	0	8	0	0	4	3	1	1	218	0	1	1	4	3	4	3	4	4	3	4	3	4	4	3	4	4	4	4																	3	3	3
472	1	50	0	8	0	1	4	4	2	0	192	0	0	1	4	4	4	3	3	4	3	4	3	3	3	3	3	3	3	3																	3	3	2
53	1	58	1	8	0	1	3	3	1	1	137	0	0	1	3	4	3	3	3	4	3	3	4	3	3	4	3	3	3	3																	3	3	4
154	1	49	0	9	0	1	3	4	2	1	101	0	0	1	4	3	3	4	3	3	4	4	2	3	3	3	4	2	3	3																	4	2	2
187	1	48	0	8	0	0	3	4	2	1	144	0	0	1	2	3	3	3	3	2	3	3	3	2	3	3	3	3	3	3																	3	2	2
299	2	69	0	8	0	0	3	2	2	1	362	0	1	1	4	3	3	4	3	4	3	4	3	4	3	4	4	3	4	4	4	3	3	3	3	4	3	3	3	3	3	4	4	4	3	3	4	3	3
220	1	77	1	2	0	1	2	2	3	1	264	0	1	1	4	4	4	3	3	4	4	3	3	4	3	3	4	4	3	3																	3	3	3
535	1	48	0	10	0	0	3	4	2	0	156	0	1	1	4	4	4	3	3	4	4	3	3	4	4	3	3	4	4	3																	2	3	2
505	1	56	0	7	0	1	3	4	2	0	182	0	0	1	3	3	4	4	4	3	4	4	3	4	4	3	4	4	4	3																	4	4	3
481	4	50	0	7	0	1	3	4	2	0	108	0	1	1	4	3	3	3	3	3	3	4	3	3	3	3	3	4	4	3	3	4	3	2	3	3	3	3	2	4	3	3	3	3	4	3	3	3	3
509	1	39	0	10	0	0	3	4	2	0	78	0	1	1	3	3	4	4	4	3	4	3	4	4	4	3	3	3	3	4																	3	2	2
25	1	59	0	7	0	1	3	4	2	1	162	0	0	1	3	3	3	3	4	4	3	4	3	3	3	3	3	3	4	4																	3	2	4
455	4	47	0	8	0	0	4	4	2	0	101	0	1	1	4	3	3	3	2	3	4	3	2	4	3	3	3	4	3	3	2	3	3	4	3	3	3	4	3	3	2	4	3	3	3	3	4	3	4
307	2	62	1	10	0	0	3	4	2	1	300	0	1	1	3	4	4	3	3	4	3	3	4	3	3	4	4	3	3	4	3	4	3	3	4	3	3	4	3	3	3	4	2	2	3	4	3	3	3
513	1	55	1	10	0	1	3	4	2	0	240	0	1	1	4	4	4	4	3	3	4	4	4	3	4	4	3	3	3	3																	3	2	2
169	3	53	0	7	0	0	3	3	1	1	98	0	1	1	4	4	3	4	4	3	3	3	3	4	4	4	4	3	4	3	2	3	4	3	3	3	2	3	4	3	2	3	3	3	3	3	4	3	3
226	1	56	1	10	0	1	3	4	2	1	168	0	1	1	4	3	4	4	3	3	4	4	4	4	3	4	4	4	3	4																	2	2	3
163	3	50	0	6	0	1	3	3	1	1	98	0	1	1	4	3	3	4	4	3	3	4	3	3	3	3	4	4	4	3	2	3	4	3	3	3	3	2	3	3	3	4	3	2	3	3	3	2	3
96	1	68	1	3	0	0	2	2	2	1	288	0	0	1	4	4	3	3	3	3	3	3	2	2	2	3	4	3	3	3																	2	3	3
524	4	58	0	10	0	1	3	4	2	0	142	0	1	1	3	3	4	3	3	3	2	3	3	2	3	4	2	4	4	3	4	3	3	4	3	3	2	3	4	3	3	4	3	3	3	3	3	4	3
51	4	70	0	6	0	1	3	2		1	219	0	1	1	3	3	4	3	3	2	3	3	4	3	3	3	4	3	3	3	3	3	4	3	3	2	3	3	2	3	3	4	3	3	2	3	3	2	4
15	1	46	0	8	0	1	4	4	2	1	120	0	0	1	4	4	3	3	3	4	3	3	3	3	3	3	4	3	3	3																	4	3	2
222	1	65	0	2	0	0	1	1	2	1	204	0	1	1	4	3	4	4	3	3	4	4	4	4	3	4	3	3	3	4																	3	3	2
379	1	54	0	10	0	0	3	4	2	1	192	0	1	0	4	4	3	3	4	4	3	3	2	2	3	4	3	3	4	3																	3	1	2
413	1	52	0	10	0	0	3	4	2	1	28	0	1	0	3	3	3	4	4	2	3	3	3	3	3	3	2	4	3	4																	3	2	2
418	1	70	0	3	0	0	2	1	3	1	60	0	1	0	2	3	3	4	3	3	4	3	3	2	3	2	3	3	3	4																	3	4	1
383	4	62	0	10	0	1	3	2	2	1	48	0	1	1	3	3	4	4	3	2	3	3	4	3	3	4	3	2	2	4	4	4	3	3	4	3	2	3	3	4	3	3	3	3	4	3	3	2	3
387	1	55	0	10	0	0	3	4	2	1	180	0	1	0	3	3	4	4	3	3	4	4	4	3	3	4	4	3	3	4																	3	2	3
412	1	62	1	4	0	0	3	1	1	1	51	0	1	0	4	3	3	4	4	4	3	3	4	3	4	4	4	3	3	3																	4	2	2
380	1	64	0	10	0	0	3	3	1	1	66	0	1	0	4	4	3	3	4	4	3	3	4	3	3	4	3	3	4	3																	3	3	2
385	1	35	0	10	0	0	4	4	2	1	60	0	1	0	4	4	3	3	4	4	3	4	4	4	3	3	3	4	3	3																	4	3	1
382	1	53	0	10	0	0	3	4	2	1	60	0	1	0	4	4	2	2	3	4	3	2	3	3	4	2	3	3	2	3																	3	3	2
358	1	37	0	10	0	0	4	4	2	1	76	0	1	0	3	3	4	4	3	4	4	3	3	4	3	3	4	3	3	4																	3	2	3
409	1	67	0	10	0	0	3	2	2	1	306	0	1	0	3	3	4	4	4	4	3	3	4	2	3	3	2	3	3	4																	4	2	3
384	1	58	1	10	0	1	3	3	1	1	144	0	1	0	4	3	3	4	4	3	3	4	3	3	4	4	4	3	3	3																	3	2	3
411	1	69	0	4	0	0	3	1	3	1	162	0	1	1	3	2	2	3	4	3	3	4	2	3	3	4	3	3	2	4																	1	2	3
362	1	49	0	10	0	0	3	4	2	1	106	0	1	0	3	3	2	2	3	4	3	4	4	2	3	3	4	3	3	4																	4	2	3
389	1	54	1	10	0	0	3	4	2	1	144	0	1	0	3	3	4	4	3	3	4	4	3	3	4	3	3	4	3	4																	3	1	3
366	1	36	0	10	0	0	4	4	2	1	34	0	1	0	4	4	3	3	4	4	3	3	4	4	3	3	4	4	3	3																	3	3	2
386	4	40	0	10	0	0	4	4	2	1	96	0	1	0	4	3	3	4	4	3	3	4	4	3	3	4	4	4	3	3	4	3	3	4	4	3	3	4	3	3	2	3	4	2	3	3	2	1	3
415	1	42	0	10	0	0	3	4	2	1	28	0	1	0	3	3	4	4	3	3	4	4	3	3	4	4	3	3	4	4																	3	2	2
416	1	62	1	10	0	0	3	3	1	1	160	0	1	0	4	4	3	3	4	3	2	3	3	4	4	3	3	4	3	3																	3	2	4
365	4	38	0	10	0	0	4	4	2	1	60	0	1	0	4	4	3	3	4	4	3	3	4	4	3	4	4	3	4	3	4	4	3	3	4	3	3	4	3	3	4	4	3	4	3	3	4	3	3
367	2	35	0	9	0	0	4	4	2	1	15	0	1	0	3	4	3	3	4	4	3	3	4	3	3	4	4	3	3	4	4	4	4	3	3	4	4	3	3	4	4	4	4	4	3	3	3	1	2
371	1	46	0	10	0	0	4	4	2	1	62	0	1	0	4	4	3	2	3	4	3	3	4	2	3	3	4	3	3	3																	4	2	3
375	1	56	0	9	0	0	3	4	2	1	487	0	1	0	3	3	4	4	3	3	4	4	3	2	2	3	3	2	3	4																	3	3	1
359	4	39	0	10	0	0	4	4	2	1	24	0	1	1	4	3	4	4	4	4	3	3	4	4	3	3	4	3	3	3	4	4	3	3	4	3	3	4	3	3	4	2	2	3	3	3	2	2	3
388	1	61	1	10	0	0	3	3	1	1	180	0	1	0	4	3	3	4	4	3	3	4	4	3	3	3	4	3	3	4																	3	3	1
419	4	46	0	10	0	0	4	5	3	1	130	0	1	1	4	4	2	3	4	3	3	4	3	3	4	2	3	3	4	3	4	4	2	2	3	4	3	2	3	3	4	4	4	3	2	3	3	1	2
417	1	55	0	10	0	0	3	4	2	1	50	0	1	0	3	4	4	2	3	3	4	4	3	2	3	3	4	3	3	3																	3	3	2
363	1	76	0	7	0	0	3	2	2	1	87	0	1	0	4	4	4	2	3	2	3	3	4	4	3	3	4	3	2	3																	3	4	2
420	1	62	0	3	0	0	3	1	3	1	149	0	1	0	3	2	3	4	4	3	3	4	4	2	3	3	3	4	2	4																	3	2	1
368	2	41	0	10	0	0	4	4	2	1	70	0	1	0	4	3	3	4	4	3	3	2	3	4	3	3	4	3	3	4	4	2	2	3	4	3	2	3	3	3	4	4	4	3	2	3	4	3	2
414	1	68	0	10	0	0	3	4	2	1	338	0	1	0	4	3	3	4	3	3	3	4	3	4	3	4	3	3	4	3																	4	3	1
372	1	50	0	10	0	0	3	2	1	1	86	0	1	0	3	3	4	4	3	3	3	4	4	3	3	4	3	3	4	4																	3	4	2
[truncated: 2 more columns]

## Sheet: Variable List and Measurements
Variable Name	Measurements
cc_use	How often do you use the community center? (Likert scale: very often = 5)
age	Respondent’s age (years)
gender	Gender (0=female; 1= male)
income	Household monthly income (1-10)
single	Marital status (0=other status; 1=single)
ownership	Homeownership (0=no; 1=yes)
education	Education level (1=elementary; 2=middle; 3=high; 4=university; 5=graduate)
num_households	Number of household members (continuous)
num_children	Number of children (continuous)
com_area	0=Samdeok community; 1=Sansae community
r_duration	Total time spent residing in the area (months)
committee	Are you currently a member of the Local Community Committee (LCC)? (0=no; 1=yes)
cc_recognition	Do you know that there is a community center in your town? (0=no; 1=yes)
cc_necessary	Do you think the community center is necessary in the town? (0=no; 1=yes)
pi1	How important is the size of the community center? (Likert scale: very important = 4)
pi2	How important is the community center’s interior cleanliness? (Likert scale: very important = 4)
pi3	How important are the time slots at the community center? (Likert scale: very important = 4)
pi4	How important is convenience for using the community center? (Likert scale: very important = 4)
pi5	How important it is for the community center to be safe for use by individuals with disabilities? (Likert scale: very important = 4)
po1	How important is the design quality of the community center? (Likert scale: very important = 4)
po2	How important is the cleanliness around the community center? (Likert scale: very important = 4)
po3	How important is the safety around the community center? (Likert scale: very important = 4)
pp1	How important is the quality of programs at the community center? (Likert scale: very important = 4)
pp2	How important are the social interaction programs at the community centers? (Likert scale: very important = 4)
pp3	How important are the education programs at the community centers? (Likert scale: very important = 4)
pp4	How important are the leisure programs at the community centers? (Likert scale: very important = 4)
pp5	How important are the childcare programs at the community centers? (Likert scale: very important = 4)
pp6	How important is the housemaker supporting the programs at the community center? (Likert scale: very important = 4)
pp7	How important are the free-sharing programs at the community centers? (Likert scale: very important = 4)
p_access	How important is the accessibility to the community center from your home? (Likert scale: very important = 4)
si1	How satisfied are you with the size of the community center? (Likert scale: very satisfied = 4)
si2	How satisfied are you with the community center’s interior cleanliness? (Likert scale: very satisfied = 4)
si3	How satisfied are you with the time slots offered by the community center? (Likert scale: very satisfied = 4)
si4	How satisfied are you with the convenience of use of the community center? (Likert scale: very satisfied = 4)
si5	How satisfied are you with the safety of people with disability and their use of the community center (Likert scale: very satisfied = 4)
so1	How satisfied are you with the design quality of the community center? (Likert scale: very satisfied = 4)
so2	How satisfied are you with the cleanness around the community center? (Likert scale: very satisfied = 4)
so3	How satisfied are you with the safety around the community center? (Likert scale: very satisfied = 4)
sp1	How satisfied are you with the quality of programs in the community center? (Likert scale: very satisfied = 4)
sp2	How satisfied are you with the social interaction programs at the community center? (Likert scale: very satisfied = 4)
sp3	How satisfied are you with the education programs at the community center? (Likert scale: very satisfied = 4)
sp4	How satisfied are you with the leisure programs at the community center? (Likert scale: very satisfied = 4)
sp5	How satisfied are you with the childcare programs at the community center? (Likert scale: very satisfied = 4)
sp6	How satisfied are you with the housemaker supporting programs at the community center? (Likert scale: very satisfied = 4)
sp7	How satisfied are you with the free-sharing programs at the community center? (Likert scale: very satisfied = 4)
s_access	How satisfied are you with the accessibility of the community center from your home? (Likert scale: very satisfied = 4)
n_walking	How satisfied are you with the walkability of your neighborhoods? (Likert scale: very satisfied = 4)
n_transit	How satisfied are you with transit accessibility in your neighborhoods? (Likert scale: very satisfied = 4)
n_amenity	How satisfied are you with the amenities in your neighborhoods? (Likert scale: very satisfied = 4)
n_crimesafe	How satisfied are you with the crime and safety in your neighborhoods? (Likert scale: very satisfied = 4)
n_clean	How satisfied are you with the cleanliness in your neighborhoods? (Likert scale: very satisfied = 4)
